# Supplementary material for: Distributed transmission power control for communication congestion control and awareness enhancement in VANETs
Source: PLoS One. 2018 Sep 5;13(9):e0203261. doi: 10.1371/journal.pone.0203261 (PMC6124742; doi:10.1371/journal.pone.0203261)
Supplement: S1 File — (ZIP) [file pone.0203261.s001.zip]

Archive with 3 entries (3 files):
- DynamicScenario1.xlsx
- DynamicScenario2.xlsx
- StaticScenario.xlsx
