# Supplementary material for: Distributed transmission power control for communication congestion control and awareness enhancement in VANETs
Source: PLoS One. 2018 Sep 5;13(9):e0203261. doi: 10.1371/journal.pone.0203261 (PMC6124742; doi:10.1371/journal.pone.0203261)
Supplement: S1 File — (ZIP) [file pone.0203261.s001.zip › DynamicScenario1.xlsx]

## Sheet: ConstantPower
Position	CR	BL	IRT
0	300	0.04	0
1.5	300	0.04	0
3	300	0.04	0.1
4.5	300	0.04	0.1
6	300	0.04	0.1
7.5	300	0.04	0.1
9	300	0.04	0.1
10.5	300	0.04	0.1
12	300	0.04	0.1
13.5	300	0.04	0.1
15	300	0.04	0.1
16.5	300	0.04	0.1
18	300	0.04	0.1
19.5	300	0.04	0.1
21	300	0.04	0.1
22.5	300	0.04	0.1
24	300	0.04	0.1
25.5	300	0.04	0.1
27	300	0.04	0.1
28.5	300	0.04	0.1
30	300	0.04	0.1
31.5	300	0.04	0.1
33	300	0.04	0.1
34.5	300	0.04	0.1
36	300	0.04	0.1
37.5	300	0.04	0.1
39	300	0.04	0.1
40.5	300	0.04	0.1
42	300	0.04	0.1
43.5	300	0.04	0.1
45	300	0.04	0.1
46.5	300	0.04	0.1
48	300	0.04	0.1
49.5	300	0.04	0.1
51	300	0.04	0.1
52.5	300	0.04	0.1
54	300	0.04	0.1
55.5	300	0.04	0.1
57	300	0.04	0.1
58.5	300	0.04	0.1
60	300	0.04	0.1
61.5	300	0.04	0.1
63	300	0.04	0.1
64.5	300	0.04	0.1
66	300	0.04	0.1
67.5	300	0.04	0.1
69	300	0.04	0.1
70.5	300	0.04	0.1
72	300	0.04	0.1
73.5	300	0.04	0.1
75	300	0.04	0.1
76.5	300	0.04	0.1
78	300	0.04	0.1
79.5	300	0.04	0.1
81	300	0.04	0.1
82.5	300	0.04	0.1
84	300	0.04	0.1
85.5	300	0.04	0.1
87	300	0.04	0.1
88.5	300	0.04	0.1
90	300	0.04	0.1
91.5	300	0.04	0.1
93	300	0.04	0.1
94.5	300	0.04	0.1
96	300	0.04	0.1
97.5	300	0.04	0.1
99	300	0.04	0.1
100.5	300	0.04	0.1
102	300	0.04	0.1
103.5	300	0.04	0.1
105	300	0.04	0.1
106.5	300	0.04	0.1
108	300	0.04	0.1
109.5	300	0.04	0.1
111	300	0.04	0.1
112.5	300	0.04	0.1
114	300	0.04	0.1
115.5	300	0.04	0.1
117	300	0.04	0.1
118.5	300	0.04	0.1
120	300	0.04	0.1
121.5	300	0.04	0.1
123	300	0.04	0.1
124.5	300	0.04	0.1
126	300	0.04	0.1
127.5	300	0.04	0.1
129	300	0.04	0.1
130.5	300	0.04	0.1
132	300	0.04	0.1
133.5	300	0.04	0.1
135	300	0.04	0.1
136.5	300	0.04	0.1
138	300	0.04	0.1
139.5	300	0.04	0.1
141	300	0.04	0.1
142.5	300	0.04	0.1
144	300	0.04	0.1
145.5	300	0.04	0.1
147	300	0.04	0.1
148.5	300	0.04	0.1
150	300	0.04	0.1
151.5	300	0.04	0.1
153	300	0.04	0.1
154.5	300	0.04	0.1
156	300	0.04	0.1
157.5	300	0.04	0.1
159	300	0.04	0.1
160.5	300	0.04	0.1
162	300	0.04	0.1
163.5	300	0.04	0.1
165	300	0.04	0.1
166.5	300	0.04	0.1
168	300	0.04	0.1
169.5	300	0.04	0.1
171	300	0.04	0.1
172.5	300	0.04	0.1
174	300	0.04	0.1
175.5	300	0.04	0.1
177	300	0.04	0.1
178.5	300	0.04	0.1
180	300	0.04	0.1
181.5	300	0.04	0.1
183	300	0.04	0.1
184.5	300	0.04	0.1
186	300	0.04	0.1
187.5	300	0.04	0.1
189	300	0.04	0.1
190.5	300	0.04	0.1
192	300	0.04	0.1
193.5	300	0.04	0.1
195	300	0.04	0.1
196.5	300	0.04	0.1
198	300	0.04	0.1
199.5	300	0.04	0.1
201	300	0.08	0.1
202.5	300	0.08	0.1
204	300	0.08	0.1
205.5	300	0.08	0.1
207	300	0.08	0.1
208.5	300	0.08	0.1
210	300	0.08	0.1
211.5	300	0.08	0.1
213	300	0.08	0.1
214.5	300	0.08	0.1
216	300	0.08	0.1
217.5	300	0.08	0.1
219	300	0.08	0.1
220.5	300	0.08	0.1
222	300	0.08	0.1
223.5	300	0.08	0.1
225	300	0.08	0.1
226.5	300	0.08	0.1
228	300	0.08	0.1
229.5	300	0.08	0.1
231	300	0.08	0.1
232.5	300	0.12	0.1
234	300	0.12	0.1
235.5	300	0.12	0.1
237	300	0.12	0.1
238.5	300	0.12	0.1
240	300	0.12	0.1
241.5	300	0.12	0.1
243	300	0.12	0.1
244.5	300	0.12	0.1
246	300	0.12	0.1
247.5	300	0.12	0.1
249	300	0.12	0.1
250.5	300	0.12	0.1
252	300	0.12	0.1
253.5	300	0.12	0.1
255	300	0.12	0.1
256.5	300	0.12	0.1
258	300	0.12	0.1
259.5	300	0.12	0.1
261	300	0.12	0.1
262.5	300	0.12	0.1
264	300	0.12	0.1
265.5	300	0.12	0.1
267	300	0.12	0.1
268.5	300	0.16	0.1
270	300	0.16	0.1
271.5	300	0.16	0.1
273	300	0.16	0.1
274.5	300	0.16	0.1
276	300	0.16	0.1
277.5	300	0.16	0.1
279	300	0.16	0.1
280.5	300	0.16	0.1
282	300	0.16	0.1
283.5	300	0.16	0.1
285	300	0.16	0.1
286.5	300	0.16	0.1
288	300	0.16	0.1
289.5	300	0.16	0.1
291	300	0.16	0.1
292.5	300	0.16	0.1
294	300	0.16	0.1
295.5	300	0.16	0.1
297	300	0.16	0.1
298.5	300	0.16	0.1
300	300	0.2	0.1
301.5	300	0.2	0.1
303	300	0.24	0.1
304.5	300	0.24	0.1
306	300	0.24	0.1
307.5	300	0.24	0.1
309	300	0.24	0.1
310.5	300	0.24	0.1
312	300	0.24	0.1
313.5	300	0.24	0.1
315	300	0.24	0.1
316.5	300	0.24	0.1
318	300	0.24	0.1
319.5	300	0.24	0.1
321	300	0.24	0.1
322.5	300	0.24	0.1
324	300	0.24	0.1
325.5	300	0.24	0.1
327	300	0.24	0.1
328.5	300	0.24	0.1
330	300	0.24	0.1
331.5	300	0.28	0.1
333	300	0.24	0.1
334.5	300	0.28	0.1
336	300	0.28	0.1
337.5	300	0.28	0.1
339	300	0.28	0.1
340.5	300	0.28	0.1
342	300	0.28	0.1
343.5	300	0.28	0.1
345	300	0.28	0.1
346.5	300	0.28	0.1
348	300	0.28	0.1
349.5	300	0.28	0.1
351	300	0.28	0.1
352.5	300	0.28	0.1
354	300	0.28	0.1
355.5	300	0.28	0.1
357	300	0.28	0.1
358.5	300	0.28	0.1
360	300	0.28	0.1
361.5	300	0.28	0.1
363	300	0.28	0.1
364.5	300	0.28	0.1
366	300	0.32	0.1
367.5	300	0.32	0.1
369	300	0.32	0.1
370.5	300	0.32	0.125
372	300	0.32	0.137501
373.5	300	0.32	0.137501
375	300	0.32	0.125
376.5	300	0.32	0.1125
378	300	0.32	0.125
379.5	300	0.32	0.1
381	300	0.32	0.1
382.5	300	0.32	0.150001
384	300	0.32	0.1
385.5	300	0.32	0.1
387	300	0.32	0.1125
388.5	300	0.32	0.125
390	300	0.32	0.162501
391.5	300	0.32	0.125
393	300	0.32	0.125
394.5	300	0.32	0.1125
396	300	0.32	0.137501
397.5	300	0.32	0.137501
399	300	0.32	0.1125
400.5	300	0.36	0.1125
402	300	0.4	0.1
403.5	300	0.4	0.1
405	300	0.4	0.1
406.5	300	0.4	0.1
408	300	0.4	0.1
409.5	300	0.4	0.11
411	300	0.4	0.12
412.5	300	0.4	0.1
414	300	0.4	0.12
415.5	300	0.4	0.11
417	300	0.4	0.11
418.5	300	0.4	0.1
420	300	0.4	0.11
421.5	300	0.4	0.1
423	300	0.4	0.11
424.5	300	0.4	0.130001
426	300	0.4	0.12
427.5	300	0.4	0.11
429	300	0.4	0.11
430.5	300	0.4	0.12
432	300	0.44	0.1
433.5	300	0.4	0.11
435	300	0.4	0.1
436.5	300	0.44	0.109091
438	300	0.44	0.1
439.5	300	0.44	0.109091
441	300	0.44	0.109091
442.5	300	0.44	0.118182
444	300	0.44	0.127273
445.5	300	0.44	0.1
447	300	0.44	0.127273
448.5	300	0.44	0.109091
450	300	0.44	0.109091
451.5	300	0.44	0.118182
453	300	0.44	0.109091
454.5	300	0.44	0.118182
456	300	0.44	0.109091
457.5	300	0.44	0.1
459	300	0.44	0.1
460.5	300	0.44	0.118182
462	300	0.44	0.127273
463.5	300	0.44	0.109091
465	300	0.44	0.1
466.5	300	0.48	0.118182
468	300	0.48	0.1
469.5	300	0.48	0.116667
471	300	0.48	0.125
472.5	300	0.48	0.1
474	300	0.48	0.108334
475.5	300	0.48	0.1
477	300	0.48	0.108334
478.5	300	0.48	0.1
480	300	0.48	0.108332
481.5	300	0.48	0.099998
483	300	0.48	0.099998
484.5	300	0.48	0.099998
486	300	0.48	0.133331
487.5	300	0.48	0.116665
489	300	0.48	0.108332
490.5	300	0.48	0.108332
492	300	0.48	0.108332
493.5	300	0.48	0.099998
495	300	0.48	0.133331
496.5	300	0.48	0.099998
498	300	0.52	0.133331
499.5	300	0.52	0.099998
501	300	0.56	0.141665
502.5	300	0.56	0.121427
504	300	0.56	0.128569
505.5	300	0.56	0.107141
507	300	0.56	0.107141
508.5	300	0.56	0.128569
510	300	0.56	0.121427
511.5	300	0.56	0.135712
513	300	0.56	0.142855
514.5	300	0.56	0.107141
516	300	0.56	0.107141
517.5	300	0.56	0.107141
519	300	0.56	0.107141
520.5	300	0.56	0.114284
522	300	0.56	0.114284
523.5	300	0.56	0.121427
525	300	0.56	0.114284
526.5	300	0.56	0.128569
528	300	0.56	0.099998
529.5	300	0.56	0.128569
531	300	0.56	0.114284
532.5	300	0.6	0.099998
534	300	0.56	0.106665
535.5	300	0.6	0.139998
537	300	0.6	0.146664
538.5	300	0.6	0.106665
540	300	0.6	0.106665
541.5	300	0.6	0.099998
543	300	0.6	0.119998
544.5	300	0.6	0.113332
546	300	0.6	0.113332
547.5	300	0.6	0.113332
549	300	0.6	0.139998
550.5	300	0.6	0.113332
552	300	0.6	0.113332
553.5	300	0.6	0.126665
555	300	0.6	0.099998
556.5	300	0.6	0.099998
558	300	0.6	0.119998
559.5	300	0.6	0.126665
561	300	0.6	0.119998
562.5	300	0.6	0.113332
564	300	0.6	0.106665
565.5	300	0.64	0.113332
567	300	0.64	0.118748
568.5	300	0.64	0.118748
570	300	0.64	0.131248
571.5	300	0.64	0.156248
573	300	0.64	0.118748
574.5	300	0.64	0.131248
576	300	0.64	0.124998
577.5	300	0.64	0.112498
579	300	0.64	0.099998
580.5	300	0.64	0.118748
582	300	0.64	0.118748
583.5	300	0.64	0.137498
585	300	0.64	0.131248
586.5	300	0.64	0.106248
588	300	0.64	0.118748
589.5	300	0.64	0.106248
591	300	0.64	0.112498
592.5	300	0.64	0.106248
594	300	0.64	0.131248
595.5	300	0.64	0.112498
597	300	0.64	0.112498
598.5	300	0.64	0.143748
600	300	0.68	0.124998
601.5	300	0.72	0.111763
603	300	0.72	0.127776
604.5	300	0.72	0.099998
606	300	0.72	0.111109
607.5	300	0.72	0.12222
609	300	0.72	0.116665
610.5	300	0.72	0.111109
612	300	0.72	0.111109
613.5	300	0.72	0.133331
615	300	0.72	0.12222
616.5	300	0.72	0.105554
618	300	0.72	0.111109
619.5	300	0.72	0.116665
621	300	0.72	0.111109
622.5	300	0.72	0.12222
624	300	0.72	0.127776
625.5	300	0.72	0.12222
627	300	0.72	0.127776
628.5	300	0.72	0.127776
630	300	0.72	0.12222
631.5	300	0.76	0.116665
633	300	0.76	0.127776
634.5	300	0.76	0.110525
636	300	0.76	0.121051
637.5	300	0.76	0.115788
639	300	0.76	0.13684
640.5	300	0.76	0.147366
642	300	0.76	0.13684
643.5	300	0.76	0.131577
645	300	0.76	0.13684
646.5	300	0.76	0.157892
648	300	0.76	0.131577
649.5	300	0.76	0.110525
651	300	0.76	0.099998
652.5	300	0.76	0.13684
654	300	0.76	0.115788
655.5	300	0.76	0.110525
657	300	0.76	0.13684
658.5	300	0.76	0.115788
660	300	0.76	0.121051
661.5	300	0.76	0.168418
663	300	0.76	0.131577
664.5	300	0.76	0.105262
666	300	0.8	0.129998
667.5	300	0.8	0.114998
669	300	0.8	0.114998
670.5	300	0.8	0.124998
672	300	0.8	0.109998
673.5	300	0.8	0.109998
675	300	0.8	0.114998
676.5	300	0.8	0.104998
678	300	0.8	0.134998
679.5	300	0.8	0.104998
681	300	0.8	0.104998
682.5	300	0.8	0.119998
684	300	0.8	0.109998
685.5	300	0.8	0.114998
687	300	0.8	0.119998
688.5	300	0.8	0.144998
690	300	0.8	0.109998
691.5	300	0.8	0.124998
693	300	0.8	0.109998
694.5	300	0.84	0.104998
696	300	0.84	0.109998
697.5	300	0.84	0.119046
699	300	0.84	0.114284
700.5	300	0.84	0.123808
702	300	0.88	0.136362
703.5	300	0.88	0.131816
705	300	0.88	0.145452
706.5	300	0.88	0.140907
708	300	0.88	0.131816
709.5	300	0.88	0.149998
711	300	0.88	0.136362
712.5	300	0.88	0.136362
714	300	0.88	0.127271
715.5	300	0.88	0.11818
717	300	0.88	0.136362
718.5	300	0.88	0.127271
720	300	0.88	0.145452
721.5	300	0.88	0.149998
723	300	0.88	0.122725
724.5	300	0.88	0.122725
726	300	0.88	0.136362
727.5	300	0.88	0.140907
729	300	0.92	0.136362
730.5	300	0.88	0.104544
732	300	0.92	0.139128
733.5	300	0.92	0.121737
735	300	0.92	0.134781
736.5	300	0.92	0.11739
738	300	0.92	0.152172
739.5	300	0.92	0.108694
741	300	0.92	0.121737
742.5	300	0.92	0.134781
744	300	0.92	0.130433
745.5	300	0.92	0.121737
747	300	0.92	0.130433
748.5	300	0.92	0.134781
750	300	0.92	0.11739
751.5	300	0.92	0.121737
753	300	0.92	0.126085
754.5	300	0.92	0.11739
756	300	0.92	0.121737
757.5	300	0.92	0.134781
759	300	0.92	0.126085
760.5	300	0.92	0.121737
762	300	0.96	0.113042
763.5	300	0.96	0.141665
765	300	0.96	0.124998
766.5	300	0.96	0.145831
768	300	0.96	0.124998
769.5	300	0.96	0.129165
771	300	0.96	0.154164
772.5	300	0.96	0.137498
774	300	0.96	0.145831
775.5	300	0.96	0.145831
777	300	0.96	0.166664
778.5	300	0.96	0.145831
780	300	0.96	0.124998
781.5	300	0.96	0.137498
783	300	0.96	0.137498
784.5	300	0.96	0.129165
786	300	0.96	0.124998
787.5	300	0.96	0.116665
789	300	0.96	0.112498
790.5	300	0.96	0.129165
792	300	0.96	0.145831
793.5	300	1	0.115998
795	300	1	0.123998
796.5	300	1	0.119998
798	300	1	0.151998
799.5	300	1.04	0.119998
801	300	1.04	0.151998
802.5	300	1	0.127998
804	300	1	0.111998
805.5	300	1	0.123075
807	300	1	0.146152
808.5	300	1	0.123075
810	300	1	0.134613
811.5	300	1	0.138459
813	300	1	0.126921
814.5	300	1	0.138459
816	300	1	0.146152
817.5	300	1	0.130767
819	300	1	0.123075
820.5	300	1	0.153844
822	300	1	0.119229
823.5	300	1	0.138459
825	300	1	0.138459
826.5	300	1	0.134613
828	300	1	0.142306
829.5	300	1.04	0.123075
831	300	1.04	0.133331
832.5	300	1.04	0.15185
834	300	1	0.125924
835.5	300	1	0.140739
837	300	1	0.118517
838.5	300	1	0.137035
840	300	1	0.133331
841.5	300	1	0.12222
843	300	1	0.12222
844.5	300	1	0.125924
846	300	1	0.133331
847.5	300	1	0.114813
849	300	1	0.15185
850.5	300	1	0.125924
852	300	1	0.12222
853.5	300	1	0.137035
855	300	1	0.129628
856.5	300	1	0.125924
858	300	1.04	0.118517
859.5	300	1.04	0.121427
861	300	1.04	0.107141
862.5	300	1.04	0.128569
864	300	1.04	0.149998
865.5	300	1.04	0.142855
867	300	1	0.149998
868.5	300	1	0.167855
870	300	1	0.15714
871.5	300	1	0.146426
873	300	1	0.153569
874.5	300	1	0.18214
876	300	1	0.153569
877.5	300	1	0.15714
879	300	1	0.142855
880.5	300	1	0.142855
882	300	1	0.153569
883.5	300	1	0.146426
885	300	1.04	0.124998
886.5	300	1.04	0.146426
888	300	1.04	0.137929
889.5	300	1.04	0.137929
891	300	1.04	0.141377
892.5	300	1.04	0.151722
894	300	1.04	0.144825
895.5	300	1.04	0.137929
897	300	1.04	0.120688
898.5	300	0.96	0.137929
900	300	1.08	0.158618
901.5	300	1	0.144825
903	300	1	0.129998
904.5	300	1	0.129998
906	300	1	0.129998
907.5	300	1	0.153331
909	300	1	0.129998
910.5	300	1	0.139998
912	300	1	0.123331
913.5	300	1	0.146664
915	300	1	0.129998
916.5	300	1	0.126665
918	300	1	0.143331
919.5	300	1	0.116665
921	300	1	0.146664
922.5	300	1	0.119998
924	300	1	0.143331
925.5	300	1	0.126665
927	300	1	0.139998
928.5	300	1.04	0.132256
930	300	1.04	0.12903
931.5	300	1.04	0.12903
933	300	1.04	0.141933
934.5	300	1	0.132256
936	300	1	0.141933
937.5	300	1	0.158062
939	300	1	0.148385
940.5	300	1	0.135482
942	300	1	0.138708
943.5	300	1	0.119353
945	300	1	0.122579
946.5	300	1	0.125805
948	300	1	0.135482
949.5	300	1	0.145159
951	300	1	0.145159
952.5	300	1	0.132256
954	300	1.04	0.132256
955.5	300	1.04	0.164514
957	300	1.04	0.149998
958.5	300	1.04	0.134373
960	300	1.04	0.131248
961.5	300	1.04	0.143748
963	300	1.04	0.137498
964.5	300	1.04	0.134373
966	300	1	0.131248
967.5	300	1.04	0.146873
969	300	1	0.128123
970.5	300	1	0.115623
972	300	1	0.121873
973.5	300	1	0.137498
975	300	1	0.159373
976.5	300	1	0.159373
978	300	1	0.149998
979.5	300	1.04	0.137498
981	300	1.04	0.137498
982.5	300	1.04	0.145452
984	300	1.04	0.151513
985.5	300	1.04	0.163634
987	300	1.04	0.130301
988.5	300	1.04	0.142422
990	300	1.04	0.148483
991.5	300	1.04	0.163634
993	300	1.04	0.142422
994.5	300	1.04	0.136362
996	300	1.04	0.127271
997.5	300	1.04	0.139392
999	300	1	0.149998
1000.5	300	1	0.149998
1002	300	1	0.124241
1003.5	300	1	0.130301
1005	300	1	0.130301
1006.5	300	1	0.130301
1008	300	1	0.151513
1009.5	300	1	0.148483
1011	300	1	0.145452
1012.5	300	1	0.172725
1014	300	1	0.160604
1015.5	300	1	0.136362
1017	300	1	0.139392
1018.5	300	1	0.139392
1020	300	1	0.151513
1021.5	300	1.04	0.145452
1023	300	1	0.142422
1024.5	300	1.04	0.12941
1026	300	1.04	0.12941
1027.5	300	1.04	0.12941
1029	300	1.04	0.132351
1030.5	300	1.04	0.152939
1032	300	1	0.145452
1033.5	300	1	0.130301
1035	300	1	0.142422
1036.5	300	1	0.127271
1038	300	1	0.139392
1039.5	300	1	0.136362
1041	300	1	0.136362
1042.5	300	1	0.136362
1044	300	1	0.142422
1045.5	300	1	0.139392
1047	300	1.04	0.15588
1048.5	300	1.04	0.138233
1050	300	1.04	0.135292
1051.5	300	1.04	0.138233
1053	300	1.04	0.149998
1054.5	300	1.04	0.170586
1056	300	1.04	0.141174
1057.5	300	1.04	0.135292
1059	300	1.04	0.132351
1060.5	300	1.04	0.141174
1062	300	1.04	0.138233
1063.5	300	1.04	0.147057
1065	300	1	0.148483
1066.5	300	1	0.154543
1068	300	1.04	0.154543
1069.5	300	1.04	0.142422
1071	300	1.04	0.12941
1072.5	300	1.04	0.12941
1074	300	1.04	0.126469
1075.5	300	1.04	0.126469
1077	300	1.04	0.141174
1078.5	300	1.04	0.147057
1080	300	1.04	0.120586
1081.5	300	1.04	0.120586
1083	300	1.04	0.141174
1084.5	300	1.04	0.123528
1086	300	1.04	0.12941
1087.5	300	1.04	0.123528
1089	300	1.04	0.123528
1090.5	300	1.04	0.135292
1092	300	1.04	0.138233
1093.5	300	1.08	0.137141
1095	300	1.08	0.145712
1096.5	300	1.04	0.137141
1098	300	1.04	0.137141
1099.5	300	1.08	0.142422
1101	300	1	0.148483
1102.5	300	1.04	0.147057
1104	300	1.04	0.147057
1105.5	300	1.04	0.152939
1107	300	1.04	0.132351
1108.5	300	1.04	0.12941
1110	300	1.04	0.135292
1111.5	300	1.04	0.135292
1113	300	1.04	0.144115
1114.5	300	1.04	0.141174
1116	300	1.04	0.149998
1117.5	300	1.08	0.132351
1119	300	1.08	0.12941
1120.5	300	1.08	0.135292
1122	300	1.08	0.138233
1123.5	300	1.08	0.159998
1125	300	1.08	0.148569
1126.5	300	1.08	0.119998
1128	300	1.08	0.137141
1129.5	300	1.08	0.148569
1131	300	1.04	0.139998
1132.5	300	1.04	0.135292
1134	300	1.04	0.120586
1135.5	300	1.04	0.114704
1137	300	1.04	0.123528
1138.5	300	1.04	0.126469
1140	300	1.08	0.161762
1141.5	300	1.08	0.135292
1143	300	1.08	0.148569
1144.5	300	1.08	0.159998
1146	300	1.08	0.134284
1147.5	300	1.08	0.125712
1149	300	1.08	0.131427
1150.5	300	1.08	0.134284
1152	300	1.08	0.125712
1153.5	300	1.08	0.142855
1155	300	1.08	0.159998
1156.5	300	1.08	0.145712
1158	300	1.08	0.159998
1159.5	300	1.12	0.145712
1161	300	1.12	0.138887
1162.5	300	1.12	0.133331
1164	300	1.12	0.14722
1165.5	300	1.08	0.134284
1167	300	1.08	0.148569
1168.5	300	1.08	0.139998
1170	300	1.08	0.142855
1171.5	300	1.08	0.151426
1173	300	1.08	0.145712
1174.5	300	1.08	0.142855
1176	300	1.08	0.148569
1177.5	300	1.12	0.139998
1179	300	1.12	0.154283
1180.5	300	1.12	0.15714
1182	300	1.12	0.137141
1183.5	300	1.12	0.133331
1185	300	1.12	0.127776
1186.5	300	1.12	0.124998
1188	300	1.12	0.144442
1189.5	300	1.12	0.161109
1191	300	1.12	0.17222
1192.5	300	1.12	0.158331
1194	300	1.12	0.138887
1195.5	300	1.12	0.130554
1197	300	1.12	0.138887
1198.5	300	1.08	0.154283
1200	300	1.08	0.15714
1201.5	300	1.12	0.131427
1203	300	1.12	0.141665
1204.5	300	1.12	0.12222
1206	300	1.12	0.124998
1207.5	300	1.12	0.136109
1209	300	1.12	0.138887
1210.5	300	1.12	0.138887
1212	300	1.12	0.138887
1213.5	300	1.12	0.149998
1215	300	1.12	0.155553
1216.5	300	1.12	0.169442
1218	300	1.16	0.152775
1219.5	300	1.16	0.143241
1221	300	1.16	0.137836
1222.5	300	1.16	0.143241
1224	300	1.16	0.137836
1225.5	300	1.16	0.143241
1227	300	1.16	0.156754
1228.5	300	1.16	0.156754
1230	300	1.16	0.175673
1231.5	300	1.16	0.169442
1233	300	1.16	0.169442
1234.5	300	1.16	0.154052
1236	300	1.16	0.135133
1237.5	300	1.16	0.13243
1239	300	1.16	0.145944
1240.5	300	1.16	0.137836
1242	300	1.16	0.13243
1243.5	300	1.16	0.145944
1245	300	1.16	0.16216
1246.5	300	1.16	0.17297
1248	300	1.2	0.159457
1249.5	300	1.2	0.134208
1251	300	1.2	0.139472
1252.5	300	1.2	0.128945
1254	300	1.2	0.134208
1255.5	300	1.2	0.144735
1257	300	1.2	0.139472
1258.5	300	1.2	0.149998
1260	300	1.2	0.134208
1261.5	300	1.2	0.13684
1263	300	1.2	0.126314
1264.5	300	1.16	0.156754
1266	300	1.2	0.143241
1267.5	300	1.2	0.142103
1269	300	1.2	0.131577
1270.5	300	1.2	0.13684
1272	300	1.2	0.165787
1273.5	300	1.2	0.142103
1275	300	1.2	0.144735
1276.5	300	1.2	0.149998
1278	300	1.2	0.149998
1279.5	300	1.2	0.139472
1281	300	1.24	0.128945
1282.5	300	1.24	0.148716
1284	300	1.24	0.153844
1285.5	300	1.24	0.156408
1287	300	1.24	0.161536
1288.5	300	1.24	0.141023
1290	300	1.24	0.148716
1291.5	300	1.24	0.15128
1293	300	1.24	0.174356
1294.5	300	1.24	0.166664
1296	300	1.2	0.158972
1297.5	300	1.24	0.143588
1299	300	1.24	0.142103
1300.5	300	1.2	0.155261
1302	300	1.2	0.144735
1303.5	300	1.24	0.146152
1305	300	1.24	0.148716
1306.5	300	1.24	0.146152
1308	300	1.24	0.156408
1309.5	300	1.24	0.141023
1311	300	1.24	0.138459
1312.5	300	1.28	0.143588
1314	300	1.28	0.146152
1315.5	300	1.28	0.143588
1317	300	1.28	0.129998
1318.5	300	1.28	0.142498
1320	300	1.28	0.134998
1321.5	300	1.28	0.142498
1323	300	1.28	0.137498
1324.5	300	1.28	0.147498
1326	300	1.28	0.137498
1327.5	300	1.32	0.149998
1329	300	1.28	0.1439
1330.5	300	1.28	0.136583
1332	300	1.28	0.124998
1333.5	300	1.28	0.169997
1335	300	1.28	0.154998
1336.5	300	1.28	0.187497
1338	300	1.28	0.159998
1339.5	300	1.28	0.149998
1341	300	1.32	0.149998
1342.5	300	1.32	0.132498
1344	300	1.32	0.152498
1345.5	300	1.32	0.182924
1347	300	1.32	0.178046
1348.5	300	1.32	0.153656
1350	300	1.32	0.134144
1351.5	300	1.32	0.1439
1353	300	1.36	0.131705
1354.5	300	1.36	0.152379
1356	300	1.36	0.166664
1357.5	300	1.36	0.183331
1359	300	1.36	0.149998
1360.5	300	1.36	0.145236
1362	300	1.32	0.152379
1363.5	300	1.32	0.141461
1365	300	1.32	0.148778
1366.5	300	1.36	0.135712
1368	300	1.36	0.123808
1369.5	300	1.36	0.128569
1371	300	1.36	0.149998
1372.5	300	1.36	0.123808
1374	300	1.36	0.140474
1375.5	300	1.36	0.142855
1377	300	1.4	0.169045
1378.5	300	1.4	0.149998
1380	300	1.4	0.159521
1381.5	300	1.4	0.15714
1383	300	1.4	0.142855
1384.5	300	1.4	0.135712
1386	300	1.4	0.146509
1387.5	300	1.4	0.137207
1389	300	1.4	0.155812
1390.5	300	1.4	0.165114
1392	300	1.36	0.125579
1393.5	300	1.4	0.141858
1395	300	1.4	0.134882
1396.5	300	1.4	0.13095
1398	300	1.36	0.141858
1399.5	300	1.44	0.13095
1401	300	1.44	0.149998
1402.5	300	1.4	0.144184
1404	300	1.4	0.123254
1405.5	300	1.4	0.134882
1407	300	1.4	0.148835
1408.5	300	1.4	0.137207
1410	300	1.4	0.137207
1411.5	300	1.44	0.165114
1413	300	1.44	0.15116
1414.5	300	1.44	0.148835
1416	300	1.44	0.154543
1417.5	300	1.44	0.159088
1419	300	1.44	0.159088
1420.5	300	1.48	0.156816
1422	300	1.44	0.190906
1423.5	300	1.48	0.171108
1425	300	1.48	0.146664
1426.5	300	1.48	0.153331
1428	300	1.48	0.168886
1429.5	300	1.48	0.159998
1431	300	1.44	0.159088
1432.5	300	1.44	0.156816
1434	300	1.48	0.165907
1435.5	300	1.48	0.15227
1437	300	1.48	0.164442
1438.5	300	1.48	0.133331
1440	300	1.48	0.124443
1441.5	300	1.48	0.135553
1443	300	1.52	0.14222
1444.5	300	1.52	0.133331
1446	300	1.52	0.139998
1447.5	300	1.52	0.141302
1449	300	1.52	0.156519
1450.5	300	1.52	0.143476
1452	300	1.52	0.149998
1453.5	300	1.52	0.163041
1455	300	1.56	0.158693
1456.5	300	1.56	0.136954
1458	300	1.52	0.151062
1459.5	300	1.52	0.142551
1461	300	1.52	0.153189
1462.5	300	1.52	0.134781
1464	300	1.56	0.149998
1465.5	300	1.56	0.152172
1467	300	1.56	0.141302
1468.5	300	1.56	0.148934
1470	300	1.56	0.159572
1471.5	300	1.56	0.159572
1473	300	1.56	0.157444
1474.5	300	1.6	0.174465
1476	300	1.6	0.165955
1477.5	300	1.6	0.149998
1479	300	1.6	0.122915
1480.5	300	1.6	0.149998
1482	300	1.6	0.164581
1483.5	300	1.56	0.149998
1485	300	1.64	0.172914
1486.5	300	1.64	0.173467
1488	300	1.6	0.1551
1489.5	300	1.6	0.142855
1491	300	1.6	0.15714
1492.5	300	1.6	0.161222
1494	300	1.64	0.166664
1495.5	300	1.64	0.174997
1497	300	1.64	0.166664
1498.5	300	1.68	0.141665
1500	300	1.64	0.162498
1501.5	300	1.68	0.147914
1503	300	1.64	0.15714
1504.5	300	1.64	0.171426
1506	300	1.64	0.161222
1507.5	300	1.64	0.153059
1509	300	1.64	0.167344
1510.5	300	1.68	0.163263
1512	300	1.68	0.159181
1513.5	300	1.68	0.151018
1515	300	1.68	0.185997
1516.5	300	1.68	0.213997
1518	300	1.72	0.193997
1519.5	300	1.72	0.181997
1521	300	1.72	0.162743
1522.5	300	1.72	0.150978
1524	300	1.72	0.168625
1525.5	300	1.76	0.1549
1527	300	1.68	0.164703
1528.5	300	1.72	0.162743
1530	300	1.72	0.189997
1531.5	300	1.72	0.20784
1533	300	1.76	0.198036
1534.5	300	1.76	0.178429
1536	300	1.76	0.137253
1537.5	300	1.76	0.139214
1539	300	1.76	0.164703
1540.5	300	1.76	0.162743
1542	300	1.76	0.1549
1543.5	300	1.8	0.150978
1545	300	1.76	0.163459
1546.5	300	1.8	0.173582
1548	300	1.8	0.175469
1549.5	300	1.8	0.162262
1551	300	1.84	0.156601
1552.5	300	1.76	0.145281
1554	300	1.8	0.173582
1555.5	300	1.8	0.177775
1557	300	1.8	0.177775
1558.5	300	1.8	0.181479
1560	300	1.8	0.181129
1561.5	300	1.84	0.18679
1563	300	1.84	0.177356
1564.5	300	1.84	0.183331
1566	300	1.84	0.175923
1567.5	300	1.88	0.201849
1569	300	1.84	0.15185
1570.5	300	1.88	0.157405
1572	300	1.88	0.165452
1573.5	300	1.88	0.165452
1575	300	1.88	0.18727
1576.5	300	1.84	0.156361
1578	300	1.84	0.159998
1579.5	300	1.88	0.16964
1581	300	1.88	0.189283
1582.5	300	1.88	0.196426
1584	300	1.88	0.166069
1585.5	300	1.88	0.166069
1587	300	1.92	0.171426
1588.5	300	1.92	0.162498
1590	300	1.92	0.18727
1591.5	300	1.92	0.21964
1593	300	1.96	0.191069
1594.5	300	1.92	0.185711
1596	300	1.96	0.196426
1597.5	300	1.96	0.223211
1599	300	1.92	0.212497
1600.5	300	2	0.217854
1602	300	1.96	0.208925
1603.5	300	1.96	0.20714
1605	300	2	0.214032
1606.5	300	1.96	0.196488
1608	300	2	0.196488
1609.5	300	2	0.180699
1611	300	2	0.194734
1612.5	300	2	0.231575
1614	300	2	0.228067
1615.5	300	2.04	0.198243
1617	300	2.04	0.184208
1618.5	300	2.04	0.17719
1620	300	2.08	0.196607
1621.5	300	2.08	0.191522
1623	300	2.08	0.184743
1624.5	300	2.04	0.196607
1626	300	2.04	0.226663
1627.5	300	2.08	0.210166
1629	300	2.08	0.196607
1630.5	300	2.08	0.203387
1632	300	2.08	0.211861
1633.5	300	2.08	0.216663
1635	300	2.12	0.214997
1636.5	300	2.08	0.174997
1638	300	2.12	0.181964
1639.5	300	2.12	0.199997
1641	300	2.12	0.198358
1642.5	300	2.12	0.190161
1644	300	2.12	0.188522
1645.5	300	2.16	0.214751
1647	300	2.12	0.211472
1648.5	300	2.12	0.190161
1650	300	2.12	0.185243
1651.5	300	2.16	0.196718
1653	300	2.16	0.196771
1654.5	300	2.16	0.220964
1656	300	2.2	0.199997
1657.5	300	2.2	0.24098
1659	300	2.2	0.186882
1660.5	300	2.2	0.193545
1662	300	2.2	0.21587
1663.5	300	2.2	0.193648
1665	300	2.2	0.209521
1666.5	300	2.24	0.206346
1668	300	2.2	0.19531
1669.5	300	2.2	0.193747
1671	300	2.2	0.192185
1672.5	300	2.24	0.19531
1674	300	2.24	0.204684
1675.5	300	2.24	0.181536
1677	300	2.28	0.19692
1678.5	300	2.28	0.209228
1680	300	2.28	0.195382
1681.5	300	2.28	0.203074
1683	300	2.28	0.206151
1684.5	300	2.28	0.178122
1686	300	2.32	0.196872
1687.5	300	2.32	0.18906
1689	300	2.32	0.178122
1690.5	300	2.28	0.181536
1692	300	2.28	0.239996
1693.5	300	2.32	0.206151
1695	300	2.32	0.224612
1696.5	300	2.32	0.24615
1698	300	2.32	0.256057
1699.5	300	2.32	0.265147
1701	300	2.32	0.281814
1702.5	300	2.32	0.248481
1704	300	2.32	0.222724
1705.5	300	2.32	0.209088
1707	300	2.36	0.210603
1708.5	300	2.36	0.244772
1710	300	2.36	0.194115
1711.5	300	2.36	0.211761
1713	300	2.36	0.252937
1714.5	300	2.4	0.238232
1716	300	2.4	0.210291
1717.5	300	2.4	0.221736
1719	300	2.44	0.221736
1720.5	300	2.4	0.252853
1722	300	2.4	0.242853
1723.5	300	2.44	0.257139
1725	300	2.4	0.268112
1726.5	300	2.44	0.264282
1728	300	2.44	0.284281
1729.5	300	2.44	0.278567
1731	300	2.48	0.279996
1732.5	300	2.48	0.26571
1734	300	2.48	0.244282
1735.5	300	2.48	0.244282
1737	300	2.52	0.244282
1738.5	300	2.48	0.238025
1740	300	2.48	0.240274
1741.5	300	2.48	0.247218
1743	300	2.52	0.255552
1744.5	300	2.52	0.254163
1746	300	2.52	0.251385
1747.5	300	2.56	0.247218
1749	300	2.56	0.251385
1750.5	300	2.56	0.265274
1752	300	2.56	0.276385
1753.5	300	2.6	0.247941
1755	300	2.6	0.246572
1756.5	300	2.56	0.252051
1758	300	2.6	0.250681
1759.5	300	2.6	0.271229
1761	300	2.56	0.299995
1762.5	300	2.6	0.272969
1764	300	2.6	0.255402
1765.5	300	2.6	0.247294
1767	300	2.6	0.266212
1768.5	300	2.64	0.257329
1770	300	2.64	0.278662
1771.5	300	2.64	0.288153
1773	300	2.64	0.276312
1774.5	300	2.68	0.259207
1776	300	2.68	0.250663
1777.5	300	2.64	0.263996
1779	300	2.68	0.293329
1780.5	300	2.68	0.301311
1782	300	2.68	0.27368
1783.5	300	2.68	0.256575
1785	300	2.68	0.292101
1786.5	300	2.68	0.281575
1788	300	2.72	0.286838
1789.5	300	2.72	0.282047
1791	300	2.76	0.285893
1792.5	300	2.72	0.276919
1794	300	2.76	0.269616
1795.5	300	2.72	0.255692
1797	300	2.72	0.275945
1798.5	300	2.72	0.291021
1800	300	2.68	0.260252
1801.5	300	2.8	0.238458
1803	300	2.76	0.225638
1804.5	300	2.76	0.225313
1806	300	2.76	0.2443
1807.5	300	2.8	0.286072
1809	300	2.8	0.313745
1810.5	300	2.8	0.299995
1812	300	2.84	0.312341
1813.5	300	2.84	0.292678
1815	300	2.88	0.2878
1816.5	300	2.84	0.306093
1818	300	2.84	0.302434
1819.5	300	2.84	0.284142
1821	300	2.84	0.284142
1822.5	300	2.88	0.292588
1824	300	2.88	0.292678
1825.5	300	2.92	0.303654
1827	300	2.92	0.319272
1828.5	300	2.92	0.371079
1830	300	2.92	0.3369
1831.5	300	2.88	0.316662
1833	300	2.92	0.302376
1834.5	300	2.92	0.315471
1836	300	2.92	0.320233
1837.5	300	2.92	0.323805
1839	300	2.92	0.327376
1840.5	300	2.96	0.334519
1842	300	3	0.296424
1843.5	300	2.96	0.315289
1845	300	3	0.317852
1846.5	300	2.96	0.344042
1848	300	2.96	0.317642
1849.5	300	3	0.314113
1851	300	3	0.308231
1852.5	300	3.04	0.351759
1854	300	3	0.396465
1855.5	300	3.04	0.369406
1857	300	3.04	0.332936
1858.5	300	3.04	0.330228
1860	300	3.08	0.337204
1861.5	300	3.08	0.345972
1863	300	3.08	0.363631
1864.5	300	3.08	0.357949
1866	300	3.08	0.339768
1867.5	300	3.08	0.362063
1869	300	3.12	0.366661
1870.5	300	3.12	0.38863
1872	300	3.12	0.381812
1873.5	300	3.12	0.361358
1875	300	3.12	0.41363
1876.5	300	3.16	0.389767
1878	300	3.12	0.387494
1879.5	300	3.16	0.369657
1881	300	3.12	0.372217
1882.5	300	3.16	0.38555
1884	300	3.2	0.392216
1885.5	300	3.16	0.376661
1887	300	3.2	0.336259
1888.5	300	3.2	0.330764
1890	300	3.24	0.323328
1891.5	300	3.2	0.326369
1893	300	3.24	0.380214
1894.5	300	3.24	0.391203
1896	300	3.24	0.43296
1897.5	300	3.24	0.410983
1899	300	3.28	0.419994
1900.5	300	3.24	0.414279
1902	300	3.24	0.417576
1903.5	300	3.24	0.441298
1905	300	3.28	0.446732
1906.5	300	3.28	0.42282
1908	300	3.28	0.424994
1909.5	300	3.28	0.403255
1911	300	3.32	0.393542
1912.5	300	3.28	0.38279
1914	300	3.32	0.407521
1915.5	300	3.28	0.357441
1917	300	3.32	0.34042
1918.5	300	3.32	0.34193
1920	300	3.36	0.378489
1921.5	300	3.36	0.456835
1923	300	3.4	0.453679
1924.5	300	3.36	0.466312
1926	300	3.36	0.461051
1927.5	300	3.44	0.463158
1929	300	3.4	0.440004
1930.5	300	3.4	0.503165
1932	300	3.44	0.500009
1933.5	300	3.4	0.467719
1935	300	3.4	0.459196
1936.5	300	3.48	0.483853
1938	300	3.48	0.514304
1939.5	300	3.44	0.467364
1941	300	3.44	0.483693
1942.5	300	3.44	0.488796
1944	300	3.48	0.499
1945.5	300	3.48	0.506144
1947	300	3.48	0.501033
1948.5	300	3.48	0.523256
1950	300	3.48	0.528307
1951.5	300	3.48	0.524269
1953	300	3.48	0.570736
1954.5	300	3.52	0.549523
1956	300	3.52	0.521238
1957.5	300	3.56	0.516353
1959	300	3.52	0.53268
1960.5	300	3.56	0.503087
1962	300	3.6	0.507169
1963.5	300	3.56	0.484718
1965	300	3.56	0.53033
1966.5	300	3.56	0.508107
1968	300	3.56	0.618213
1969.5	300	3.6	0.618213
1971	300	3.6	0.691125
1972.5	300	3.6	0.7238
1974	300	3.64	0.700036
1975.5	300	3.64	0.638035
1977	300	3.68	0.631718
1978.5	300	3.64	0.622806
1980	300	3.64	0.622806
1981.5	300	3.64	0.597062
1983	300	3.64	0.63631
1984.5	300	3.64	0.656899
1986	300	3.68	0.629446
1987.5	300	3.72	0.656899
1989	300	3.72	0.641212
1990.5	300	3.72	0.650036
1992	300	3.72	0.691215
1993.5	300	3.72	0.710824
1995	300	3.72	0.741626
1996.5	300	3.72	0.731109
1998	300	3.72	0.787545
1999.5	300	3.8	0.792278
2001	300	3.76	0.793249
2002.5	300	3.76	0.773831
2004	300	3.8	0.837912
2005.5	300	3.8	0.780814
2007	300	3.8	0.751966
2008.5	300	3.84	0.761582
2010	300	3.8	0.764467
2011.5	300	3.8	0.792353
2013	300	3.84	0.77814
2014.5	300	3.8	0.745757
2016	300	3.84	0.786712
2017.5	300	3.84	0.789569
2019	300	3.84	0.861955
2020.5	300	3.88	0.818142
2022	300	3.88	0.80665
2023.5	300	3.88	0.814066
2025	300	3.88	0.838011
2026.5	300	3.88	0.837085
2028	300	3.92	0.828877
2029.5	300	3.92	0.802749
2031	300	3.92	0.878233
2032.5	300	3.92	0.889241
2034	300	3.92	0.904557
2035.5	300	3.92	0.871222
2037	300	3.92	0.882934
2038.5	300	3.96	0.873024
2040	300	4	0.868519
2041.5	300	3.96	0.839688
2043	300	4	0.866122
2044.5	300	3.96	0.844692
2046	300	3.96	0.811552
2047.5	300	3.96	0.831299
2049	300	4.04	0.828367
2050.5	300	4	0.809696
2052	300	4.04	0.833382
2053.5	300	4	0.829873
2055	300	4	0.906193
2056.5	300	4.04	0.904439
2058	300	4.04	0.915706
2059.5	300	4.08	0.901777
2061	300	4.08	0.924192
2062.5	300	4.12	0.95223
2064	300	4.08	0.973101
2065.5	300	4.08	0.97571
2067	300	4.12	0.973971
2068.5	300	4.12	1.0331
2070	300	4.12	0.992233
2071.5	300	4.12	0.971362
2073	300	4.08	0.933968
2074.5	300	4.12	0.905271
2076	300	4.12	0.933968
2077.5	300	4.16	0.921606
2079	300	4.16	0.990576
2080.5	300	4.16	0.99835
2082	300	4.16	0.987238
2083.5	300	4.2	0.959886
2085	300	4.24	1.03254
2086.5	300	4.16	0.937663
2088	300	4.2	0.952599
2089.5	300	4.2	0.939887
2091	300	4.24	0.878866
2092.5	300	4.24	0.87064
2094	300	4.24	0.864757
2095.5	300	4.24	0.875683
2097	300	4.24	0.84879
2098.5	300	4.28	0.863077
2100	300	4.2	0.819377
2101.5	300	4.28	0.799208
2103	300	4.32	0.80425
2104.5	300	4.32	0.877364
2106	300	4.28	0.882406
2107.5	300	4.32	0.900895
2109	300	4.28	0.950477
2110.5	300	4.32	0.958041
2112	300	4.32	0.93904
2113.5	300	4.32	0.911072
2115	300	4.36	0.981572
2116.5	300	4.36	1.02673
2118	300	4.36	0.983393
2119.5	300	4.36	1.0109
2121	300	4.4	0.91989
2122.5	300	4.4	0.909972
2124	300	4.44	0.918238
2125.5	300	4.4	0.954225
2127	300	4.4	0.921544
2128.5	300	4.4	0.963993
2130	300	4.4	0.963174
2131.5	300	4.44	1.00006
2133	300	4.44	0.986126
2134.5	300	4.44	0.959895
2136	300	4.44	0.963174
2137.5	300	4.44	0.985306
2139	300	4.48	1.00088
2140.5	300	4.48	0.917942
2142	300	4.44	0.932577
2143.5	300	4.48	0.894409
2145	300	4.48	0.882312
2146.5	300	4.48	0.854452
2148	300	4.48	0.960376
2149.5	300	4.52	1.01038
2151	300	4.52	1.03657
2152.5	300	4.48	0.985216
2154	300	4.52	0.970372
2155.5	300	4.52	0.935995
2157	300	4.52	0.950839
2158.5	300	4.56	0.939901
2160	300	4.56	0.919587
2161.5	300	4.52	0.87896
2163	300	4.52	0.869821
2164.5	300	4.56	0.868022
2166	300	4.6	0.855437
2167.5	300	4.6	0.879443
2169	300	4.6	0.821424
2170.5	300	4.64	0.789361
2172	300	4.64	0.779593
2173.5	300	4.6	0.76141
2175	300	4.64	0.811328
2176.5	300	4.64	0.834142
2178	300	4.64	0.86975
2179.5	300	4.64	0.861416
2181	300	4.64	0.843991
2182.5	300	4.64	0.877497
2184	300	4.68	0.909078
2185.5	300	4.68	0.90983
2187	300	4.64	0.91359
2188.5	300	4.68	0.95379
2190	300	4.68	0.942163
2191.5	300	4.72	0.939907
2193	300	4.68	0.89028
2194.5	300	4.68	0.878412
2196	300	4.68	0.916474
2197.5	300	4.72	0.943341
2199	300	4.72	0.963969
2200.5	300	4.72	0.963969
2202	300	4.72	0.976751
2203.5	300	4.72	0.94517
2205	300	4.76	1.00307
2206.5	300	4.76	1.00608
2208	300	4.76	1.04292
2209.5	300	4.72	1.05082
2211	300	4.76	1.00006
2212.5	300	4.76	1.01191
2214	300	4.76	0.98756
2215.5	300	4.8	0.995649
2217	300	4.76	1.01771
2218.5	300	4.8	1.00298
2220	300	4.8	0.990502
2221.5	300	4.76	0.985462
2223	300	4.8	1.00368
2224.5	300	4.8	0.989269
2226	300	4.8	1.01805
2227.5	300	4.8	0.985672
2229	300	4.8	1.01157
2230.5	300	4.8	1.01673
2232	300	4.84	1.04789
2233.5	300	4.84	1.02253
2235	300	4.84	1.00079
2236.5	300	4.84	0.97488
2238	300	4.88	0.992147
2239.5	300	4.88	0.981355
2241	300	4.88	1.00296
2242.5	300	4.84	0.981219
2244	300	4.88	0.95658
2245.5	300	4.88	0.942086
2247	300	4.92	0.936289
2248.5	300	4.92	0.952957
2250	300	4.92	0.918628
2251.5	300	4.88	0.916603
2253	300	4.88	0.928628
2254.5	300	4.92	0.918628
2256	300	4.92	0.919342
2257.5	300	4.92	0.888626
2259	300	4.92	0.86791
2260.5	300	4.92	0.85791
2262	300	4.96	0.841059
2263.5	300	4.96	0.890769
2265	300	4.96	0.877911
2266.5	300	4.92	0.853624
2268	300	4.96	0.807851
2269.5	300	4.96	0.804274
2271	300	5	0.854982
2272.5	300	4.96	0.847569
2274	300	5	0.897238
2275.5	300	4.96	0.922434
2277	300	5	0.912643
2278.5	300	5.04	0.931525
2280	300	5	1.0077
2281.5	300	5	0.990338
2283	300	5.04	1.01405
2284.5	300	5.04	1.03783
2286	300	5.08	1.04902
2287.5	300	5	1.05284
2289	300	5.04	0.995266
2290.5	300	5.04	0.988496
2292	300	5.04	0.996659
2293.5	300	5.04	0.969922
2295	300	5.04	0.967406
2296.5	300	5.08	0.974889
2298	300	5.08	0.939247
2299.5	300	5.08	0.974209
2301	300	5.08	0.938152
2302.5	300	5.08	0.988496
2304	300	5.12	1.06877
2305.5	300	5.12	1.07966
2307	300	5.12	1.06537
2308.5	300	5.08	1.07678
2310	300	5.12	1.01719
2311.5	300	5.16	1.02335
2313	300	5.08	1.05925
2314.5	300	5.16	1.07694
2316	300	5.12	1.15007
2317.5	300	5.16	1.11582
2319	300	5.08	1.05075
2320.5	300	5.12	1.06582
2322	300	5.16	1.07081
2323.5	300	5.12	1.08374
2325	300	5.16	1.10212
2326.5	300	5.16	1.08714
2328	300	5.16	1.09462
2329.5	300	5.16	1.05177
2331	300	5.12	1.02641
2332.5	300	5.2	1.03496
2334	300	5.16	1.0102
2335.5	300	5.2	1.03114
2337	300	5.2	1.04302
2338.5	300	5.16	0.99006
2340	300	5.16	1.02375
2341.5	300	5.16	1.06454
2343	300	5.2	1.08086
2344.5	300	5.2	1.10665
2346	300	5.2	1.06651
2347.5	300	5.2	1.04612
2349	300	5.16	1.03888
2350.5	300	5.16	1.05967
2352	300	5.2	1.0186
2353.5	300	5.16	1.01331
2355	300	5.16	1.05371
2356.5	300	5.2	1.02835
2358	300	5.24	1.02882
2359.5	300	5.24	1.02572
2361	300	5.24	1.03601
2362.5	300	5.2	1.05627
2364	300	5.24	1.08329
2365.5	300	5.24	1.03981
2367	300	5.24	0.972671
2368.5	300	5.24	0.960956
2370	300	5.2	0.972495
2371.5	300	5.24	1.00775
2373	300	5.2	0.99365
2374.5	300	5.24	1.03019
2376	300	5.24	1.01096
2377.5	300	5.24	0.994899
2379	300	5.28	1.06845
2380.5	300	5.28	1.01416
2382	300	5.28	0.978265
2383.5	300	5.2	0.996856
2385	300	5.32	1.01416
2386.5	300	5.24	1.02122
2388	300	5.28	0.977624
2389.5	300	5.28	1.00583
2391	300	5.32	0.988595
2392.5	300	5.32	0.968212
2394	300	5.28	0.931467
2395.5	300	5.32	0.928262
2397	300	5.32	0.934672
2398.5	300	5.36	0.933605
2400	300	5.36	0.906507
2401.5	300	5.32	0.960059
2403	300	5.32	0.935541
2404.5	300	5.32	0.906466
2406	300	5.28	0.881989
2407.5	300	5.32	0.861591
2409	300	5.32	0.89687
2410.5	300	5.36	0.89687
2412	300	5.32	0.882856
2413.5	300	5.32	0.876487
2415	300	5.32	0.934452
2416.5	300	5.32	1.01842
2418	300	5.32	0.981073
2419.5	300	5.28	0.936766
2421	300	5.32	1.00449
2422.5	300	5.4	1.03487
2424	300	5.32	1.02918
2425.5	300	5.36	0.973477
2427	300	5.32	0.987402
2428.5	300	5.32	0.993054
2430	300	5.36	1.01471
2431.5	300	5.32	1.01272
2433	300	5.32	1.02648
2434.5	300	5.36	1.05196
2436	300	5.36	1.06799
2437.5	300	5.36	1.05981
2439	300	5.32	1.09257
2440.5	300	5.36	1.09019
2442	300	5.32	1.04665
2443.5	300	5.36	0.983393
2445	300	5.32	0.988332
2446.5	300	5.36	1.03463
2448	300	5.36	1.04389
2449.5	300	5.4	1.01621
2451	300	5.36	1.00317
2452.5	300	5.4	1.00689
2454	300	5.32	0.990914
2455.5	300	5.36	1.01287
2457	300	5.4	0.954659
2458.5	300	5.4	0.979201
2460	300	5.36	0.983496
2461.5	300	5.36	1.00988
2463	300	5.4	0.991472
2464.5	300	5.4	0.989017
2466	300	5.36	0.973679
2467.5	300	5.4	0.936867
2469	300	5.32	0.936253
2470.5	300	5.36	0.967544
2472	300	5.4	0.920302
2473.5	300	5.36	0.917234
2475	300	5.36	0.907417
2476.5	300	5.4	0.917632
2478	300	5.4	0.922481
2479.5	300	5.4	0.940663
2481	300	5.44	0.957287
2482.5	300	5.44	0.972951
2484	300	5.4	0.975963
2485.5	300	5.36	0.922481
2487	300	5.44	0.940663
2488.5	300	5.4	0.950967
2490	300	5.4	0.942482
2491.5	300	5.4	0.964907
2493	300	5.4	0.903714
2494.5	300	5.4	0.886115
2496	300	5.4	0.906116
2497.5	300	5.36	0.920662
2499	300	5.4	0.945512
2500.5	300	5.36	0.900055
2502	300	5.4	0.899453
2503.5	300	5.4	0.915719
2505	300	5.4	0.914601
2506.5	300	5.44	0.945512
2508	300	5.4	0.936421
2509.5	300	5.36	0.960059
2511	300	5.36	0.986727
2512.5	300	5.4	0.962483
2514	300	5.4	0.942482
2515.5	300	5.36	1.00609
2517	300	5.4	1.07522
2518.5	300	5.4	1.09219
2520	300	5.36	1.08128
2521.5	300	5.4	1.06031
2523	300	5.4	1.04976
2524.5	300	5.4	1.06332
2526	300	5.4	1.06272
2527.5	300	5.32	1.06151
2529	300	5.4	1.07072
2530.5	300	5.4	1.05336
2532	300	5.36	1.07551
2533.5	300	5.4	1.02761
2535	300	5.36	1.07851
2536.5	300	5.36	1.02657
2538	300	5.36	1.03982
2539.5	300	5.36	1.07175
2541	300	5.36	1.0103
2542.5	300	5.4	1.02536
2544	300	5.4	1.02115
2545.5	300	5.36	1.05036
2547	300	5.32	1.06414
2548.5	300	5.4	1.05308
2550	300	5.36	1.05815
2551.5	300	5.36	1.06234
2553	300	5.36	1.03479
2554.5	300	5.36	1.00006
2556	300	5.36	1.00247
2557.5	300	5.32	1.04198
2559	300	5.32	1.03599
2560.5	300	5.36	1.01331
2562	300	5.32	1.03199
2563.5	300	5.4	1.06452
2565	300	5.36	1.06392
2566.5	300	5.36	1.06211
2568	300	5.32	1.04042
2569.5	300	5.36	1.04946
2571	300	5.32	0.988012
2572.5	300	5.36	0.956422
2574	300	5.36	0.971574
2575.5	300	5.32	0.984303
2577	300	5.32	0.965119
2578.5	300	5.32	0.959095
2580	300	5.32	0.931985
2581.5	300	5.28	0.926563
2583	300	5.36	0.937557
2584.5	300	5.32	0.941375
2586	300	5.36	0.961137
2587.5	300	5.32	0.949759
2589	300	5.32	0.935985
2590.5	300	5.36	0.944968
2592	300	5.32	0.941375
2593.5	300	5.32	0.922811
2595	300	5.32	0.988084
2596.5	300	5.36	0.998856
2598	300	5.36	0.948251
2599.5	300	5.32	0.993394
2601	300	5.36	1.00187
2602.5	300	5.32	1.00247
2604	300	5.28	0.974605
2605.5	300	5.36	0.870962
2607	300	5.32	0.827761
2608.5	300	5.28	0.803663
2610	300	5.28	0.836415
2611.5	300	5.28	0.861729
2613	300	5.32	0.86791
2614.5	300	5.28	0.872077
2616	300	5.28	0.826398
2617.5	300	5.24	0.86672
2619	300	5.28	0.874458
2620.5	300	5.28	0.852747
2622	300	5.24	0.85095
2623.5	300	5.32	0.859933
2625	300	5.24	0.856939
2626.5	300	5.24	0.863908
2628	300	5.24	0.874904
2629.5	300	5.24	0.881006
2631	300	5.28	0.880293
2632.5	300	5.24	0.863526
2634	300	5.24	0.846758
2635.5	300	5.24	0.903049
2637	300	5.28	0.875957
2638.5	300	5.2	0.876559
2640	300	5.24	0.883287
2641.5	300	5.24	0.840413
2643	300	5.2	0.808483
2644.5	300	5.2	0.835593
2646	300	5.2	0.820532
2647.5	300	5.2	0.861871
2649	300	5.2	0.888006
2650.5	300	5.2	0.932587
2652	300	5.2	0.89644
2653.5	300	5.16	0.887933
2655	300	5.2	0.901873
2656.5	300	5.16	0.899449
2658	300	5.16	0.935423
2659.5	300	5.16	0.952468
2661	300	5.16	0.916822
2662.5	300	5.2	0.904846
2664	300	5.16	0.836196
2665.5	300	5.16	0.828966
2667	300	5.16	0.828966
2668.5	300	5.16	0.845506
2670	300	5.16	0.826717
2671.5	300	5.16	0.834388
2673	300	5.16	0.81752
2674.5	300	5.16	0.80611
2676	300	5.16	0.835203
2677.5	300	5.12	0.900661
2679	300	5.12	0.899449
2680.5	300	5.08	0.934602
2682	300	5.12	0.889211
2683.5	300	5.12	0.951263
2685	300	5.16	0.952154
2686.5	300	5.12	0.954549
2688	300	5.12	0.941129
2689.5	300	5.08	0.930414
2691	300	5.08	0.975509
2692.5	300	5.12	0.966526
2694	300	5.08	0.916822
2695.5	300	5.08	0.93319
2697	300	5.08	0.912104
2698.5	300	5.04	0.901267
2700	300	5.04	0.887933
2701.5	300	5.08	0.915207
2703	300	5.04	0.914514
2704.5	300	5.08	0.95548
2706	300	5.04	0.957543
2707.5	300	5.08	0.971317
2709	300	5.04	1.00006
2710.5	300	5.04	1.01151
2712	300	5.04	1.0109
2713.5	300	5.08	1.01753
2715	300	5.04	1.01753
2716.5	300	5	1.02958
2718	300	5	1.03643
2719.5	300	5	1.00976
2721	300	5	1.06211
2722.5	300	4.96	1.05247
2724	300	4.96	1.04855
2725.5	300	4.96	1.034
2727	300	5	1.04249
2728.5	300	5	1.05189
2730	300	5	1.0525
2731.5	300	4.96	0.992743
2733	300	4.96	0.983496
2734.5	300	4.96	0.948524
2736	300	4.96	0.914166
2737.5	300	4.96	0.913019
2739	300	4.92	0.953762
2740.5	300	4.92	0.932572
2742	300	4.92	0.904323
2743.5	300	4.92	0.892737
2745	300	4.92	0.862858
2746.5	300	4.88	0.858589
2748	300	4.88	0.852199
2749.5	300	4.88	0.899441
2751	300	4.92	0.908031
2752.5	300	4.88	0.901907
2754	300	4.92	0.940181
2755.5	300	4.88	0.932156
2757	300	4.88	0.900676
2758.5	300	4.88	0.889495
2760	300	4.88	0.946354
2761.5	300	4.88	0.927386
2763	300	4.84	0.957822
2764.5	300	4.84	0.928007
2766	300	4.84	0.930492
2767.5	300	4.84	0.948183
2769	300	4.8	0.927557
2770.5	300	4.8	0.895055
2772	300	4.84	0.893805
2773.5	300	4.84	0.943808
2775	300	4.8	0.883804
2776.5	300	4.8	0.874896
2778	300	4.8	0.87867
2779.5	300	4.8	0.905716
2781	300	4.8	0.917037
2782.5	300	4.8	0.897539
2784	300	4.76	0.891304
2785.5	300	4.76	0.877554
2787	300	4.76	0.883702
2788.5	300	4.76	0.881186
2790	300	4.76	0.930874
2791.5	300	4.76	0.889295
2793	300	4.72	0.902587
2794.5	300	4.76	0.891827
2796	300	4.72	0.916616
2797.5	300	4.72	0.904514
2799	300	4.68	0.921851
2800.5	300	4.72	0.942096
2802	300	4.72	0.942463
2803.5	300	4.72	0.977275
2805	300	4.68	0.948159
2806.5	300	4.68	0.960185
2808	300	4.64	0.958657
2809.5	300	4.68	0.972386
2811	300	4.68	0.972559
2812.5	300	4.68	1.01201
2814	300	4.64	0.980563
2815.5	300	4.68	0.963581
2817	300	4.68	0.973015
2818.5	300	4.68	0.940309
2820	300	4.6	0.940938
2821.5	300	4.64	0.933601
2823	300	4.64	0.948159
2824.5	300	4.6	0.92474
2826	300	4.56	0.918527
2827.5	300	4.6	0.944361
2829	300	4.6	0.950058
2830.5	300	4.56	1.00388
2832	300	4.56	1.02427
2833.5	300	4.56	1.00707
2835	300	4.6	0.973777
2836.5	300	4.56	0.934031
2838	300	4.56	0.92698
2839.5	300	4.52	0.91544
2841	300	4.56	0.925698
2842.5	300	4.52	0.907748
2844	300	4.52	0.845858
2845.5	300	4.52	0.843
2847	300	4.52	0.868643
2848.5	300	4.48	0.897474
2850	300	4.48	0.937637
2851.5	300	4.48	0.969486
2853	300	4.52	0.936596
2854.5	300	4.48	0.945571
2856	300	4.48	0.906466
2857.5	300	4.44	0.908443
2859	300	4.48	0.905862
2860.5	300	4.4	0.902636
2862	300	4.48	0.887151
2863.5	300	4.44	0.898132
2865	300	4.4	0.908389
2866.5	300	4.4	0.894893
2868	300	4.4	0.931025
2869.5	300	4.4	0.898119
2871	300	4.4	0.918887
2872.5	300	4.36	0.855896
2874	300	4.4	0.842259
2875.5	300	4.36	0.865412
2877	300	4.36	0.892262
2878.5	300	4.4	0.867585
2880	300	4.4	0.893519
2881.5	300	4.36	0.854954
2883	300	4.32	0.841228
2884.5	300	4.36	0.88558
2886	300	4.32	0.972428
2887.5	300	4.32	0.962559
2889	300	4.32	0.983504
2890.5	300	4.32	0.984828
2892	300	4.28	0.960324
2893.5	300	4.28	0.986727
2895	300	4.28	0.92539
2896.5	300	4.32	0.926723
2898	300	4.28	0.9316
2899.5	300	4.28	0.978438
2901	300	4.28	0.945695
2902.5	300	4.28	0.933614
2904	300	4.24	0.904785
2905.5	300	4.24	0.883838
2907	300	4.24	0.906136
2908.5	300	4.2	0.885768
2910	300	4.28	0.921002
2911.5	300	4.24	0.950058
2913	300	4.24	0.959923
2914.5	300	4.2	1.00686
2916	300	4.2	0.969922
2917.5	300	4.2	1.03636
2919	300	4.16	1.06924
2920.5	300	4.2	1.05041
2922	300	4.16	1.05317
2923.5	300	4.16	1.05143
2925	300	4.16	1.06924
2926.5	300	4.12	1.0254
2928	300	4.16	1.0028
2929.5	300	4.12	0.973853
2931	300	4.16	1.02075
2932.5	300	4.12	0.995233
2934	300	4.12	0.990405
2935.5	300	4.12	0.994543
2937	300	4.08	0.954541
2938.5	300	4.12	0.980615
2940	300	4.08	1.02213
2941.5	300	4.08	1.05593
2943	300	4.08	1.0209
2944.5	300	4.04	1.02715
2946	300	4.04	1.0111
2947.5	300	4	0.999367
2949	300	4.04	1.02229
2950.5	300	4	1.04034
2952	300	4.04	0.975584
2953.5	300	4	0.982577
2955	300	4.04	1.00985
2956.5	300	4	0.988872
2958	300	4	0.97978
2959.5	300	3.96	1.00146
2961	300	3.96	0.988872
2962.5	300	3.96	0.980479
2964	300	3.92	0.938519
2965.5	300	3.96	0.939494
2967	300	3.96	0.963439
2968.5	300	3.92	0.975237
2970	300	3.92	0.968853
2971.5	300	3.92	1.00574
2973	300	3.92	0.986489
2974.5	300	3.92	1.0072
2976	300	3.88	1.06007
2977.5	300	3.92	1.02792
2979	300	3.88	1.03506
2980.5	300	3.88	1.01567
2982	300	3.88	0.995061
2983.5	300	3.88	0.986489
2985	300	3.88	1.01863
2986.5	300	3.84	0.958332
2988	300	3.84	0.969124
2989.5	300	3.8	0.954015
2991	300	3.8	0.944985
2992.5	300	3.84	0.953681
2994	300	3.84	0.964552
2995.5	300	3.8	0.938013
2997	300	3.8	0.922684
[truncated: 1,002 more rows]

## Sheet: Algorithm1
Position	CR	BL	IRT
0	101	0.04	0
1.5	102	0.04	0
3	103	0.04	0.1
4.5	104	0.04	0.1
6	105	0.04	0.1
7.5	106	0.04	0.1
9	107	0.04	0.1
10.5	108	0.04	0.1
12	109	0.04	0.1
13.5	110	0.04	0.1
15	111	0.04	0.1
16.5	112	0.04	0.1
18	113	0.04	0.1
19.5	114	0.04	0.1
21	115	0.04	0.1
22.5	116	0.04	0.1
24	117	0.04	0.1
25.5	118	0.04	0.1
27	119	0.04	0.1
28.5	120	0.04	0.1
30	121	0.04	0.1
31.5	122	0.04	0.1
33	123	0.04	0.1
34.5	124	0.04	0.1
36	125	0.04	0.1
37.5	126	0.04	0.1
39	127	0.04	0.1
40.5	128	0.04	0.1
42	129	0.04	0.1
43.5	130	0.04	0.1
45	131	0.04	0.1
46.5	132	0.04	0.1
48	133	0.04	0.1
49.5	134	0.04	0.1
51	135	0.04	0.1
52.5	136	0.04	0.1
54	137	0.04	0.1
55.5	138	0.04	0.1
57	139	0.04	0.1
58.5	140	0.04	0.1
60	141	0.04	0.1
61.5	142	0.04	0.1
63	143	0.04	0.1
64.5	144	0.04	0.1
66	145	0.04	0.1
67.5	146	0.04	0.1
69	147	0.04	0.1
70.5	148	0.04	0.1
72	149	0.04	0.1
73.5	150	0.04	0.1
75	151	0.04	0.1
76.5	152	0.04	0.1
78	153	0.04	0.1
79.5	154	0.04	0.1
81	155	0.04	0.1
82.5	156	0.04	0.1
84	157	0.04	0.1
85.5	158	0.04	0.1
87	159	0.04	0.1
88.5	160	0.04	0.1
90	161	0.04	0.1
91.5	162	0.04	0.1
93	163	0.04	0.1
94.5	164	0.04	0.1
96	165	0.04	0.1
97.5	166	0.04	0.1
99	167	0.04	0.1
100.5	168	0.04	0.1
102	169	0.04	0.1
103.5	170	0.04	0.1
105	171	0.04	0.1
106.5	172	0.04	0.1
108	173	0.04	0.1
109.5	174	0.04	0.1
111	175	0.04	0.1
112.5	176	0.04	0.1
114	177	0.04	0.1
115.5	178	0.04	0.1
117	179	0.04	0.1
118.5	180	0.04	0.1
120	181	0.04	0.1
121.5	182	0.04	0.1
123	183	0.04	0.1
124.5	184	0.04	0.1
126	185	0.04	0.1
127.5	186	0.04	0.1
129	187	0.04	0.1
130.5	188	0.04	0.1
132	189	0.04	0.1
133.5	190	0.04	0.1
135	191	0.04	0.1
136.5	192	0.04	0.1
138	193	0.04	0.1
139.5	194	0.04	0.1
141	195	0.04	0.1
142.5	196	0.04	0.1
144	197	0.04	0.1
145.5	198	0.04	0.1
147	199	0.04	0.1
148.5	200	0.04	0.1
150	201	0.04	0.1
151.5	202	0.04	0.1
153	203	0.04	0.1
154.5	204	0.04	0.1
156	205	0.04	0.1
157.5	206	0.04	0.1
159	207	0.04	0.1
160.5	208	0.04	0.1
162	209	0.04	0.1
163.5	210	0.04	0.1
165	211	0.04	0.1
166.5	212	0.04	0.1
168	213	0.04	0.1
169.5	214	0.04	0.1
171	215	0.04	0.1
172.5	216	0.04	0.1
174	217	0.04	0.1
175.5	218	0.04	0.1
177	219	0.04	0.1
178.5	220	0.04	0.1
180	221	0.04	0.1
181.5	222	0.04	0.1
183	223	0.04	0.1
184.5	224	0.04	0.1
186	225	0.04	0.1
187.5	226	0.04	0.1
189	227	0.04	0.1
190.5	228	0.04	0.1
192	229	0.04	0.1
193.5	230	0.04	0.1
195	231	0.04	0.1
196.5	232	0.04	0.1
198	233	0.04	0.1
199.5	234	0.04	0.1
201	235	0.04	0.1
202.5	236	0.04	0.1
204	237	0.04	0.1
205.5	238	0.04	0.1
207	239	0.04	0.1
208.5	240	0.04	0.1
210	241	0.04	0.1
211.5	242	0.04	0.1
213	243	0.04	0.1
214.5	244	0.04	0.1
216	245	0.04	0.1
217.5	246	0.04	0.1
219	247	0.04	0.1
220.5	248	0.04	0.1
222	249	0.04	0.1
223.5	250	0.04	0.1
225	251	0.04	0.1
226.5	252	0.04	0.1
228	253	0.04	0.1
229.5	254	0.04	0.1
231	255	0.04	0.1
232.5	256	0.04	0.1
234	257	0.04	0.1
235.5	258	0.04	0.1
237	259	0.04	0.1
238.5	260	0.04	0.1
240	261	0.04	0.1
241.5	262	0.08	0.1
243	263	0.08	0.1
244.5	264	0.08	0.1
246	265	0.08	0.1
247.5	266	0.08	0.1
249	267	0.08	0.1
250.5	268	0.08	0.1
252	269	0.08	0.1
253.5	270	0.08	0.1
255	271	0.08	0.1
256.5	272	0.08	0.1
258	273	0.08	0.1
259.5	274	0.08	0.1
261	275	0.12	0.1
262.5	276	0.12	0.1
264	277	0.12	0.1
265.5	278	0.12	0.1
267	279	0.12	0.1
268.5	280	0.12	0.1
270	281	0.12	0.1
271.5	282	0.12	0.1
273	283	0.12	0.1
274.5	284	0.12	0.1
276	285	0.12	0.1
277.5	286	0.12	0.1
279	287	0.16	0.1
280.5	288	0.16	0.1
282	289	0.16	0.1
283.5	290	0.16	0.1
285	291	0.16	0.1
286.5	292	0.16	0.1
288	293	0.16	0.1
289.5	294	0.16	0.1
291	295	0.16	0.1
292.5	296	0.16	0.1
294	297	0.16	0.1
295.5	298	0.16	0.1
297	299	0.16	0.1
298.5	300	0.16	0.1
300	301	0.2	0.1
301.5	302	0.24	0.1
303	303	0.24	0.1
304.5	304	0.24	0.1
306	305	0.24	0.1
307.5	306	0.24	0.1
309	307	0.24	0.1
310.5	308	0.24	0.1
312	309	0.24	0.1
313.5	310	0.24	0.1
315	311	0.24	0.1
316.5	312	0.24	0.1
318	313	0.24	0.1
319.5	314	0.24	0.1
321	315	0.28	0.1
322.5	316	0.28	0.1
324	317	0.28	0.1
325.5	318	0.28	0.1
327	319	0.28	0.1
328.5	320	0.28	0.1
330	321	0.28	0.1
331.5	322	0.28	0.1
333	323	0.28	0.1
334.5	324	0.28	0.1
336	325	0.28	0.1
337.5	326	0.28	0.1
339	327	0.28	0.1
340.5	328	0.28	0.1
342	329	0.32	0.114286
343.5	330	0.32	0.128572
345	331	0.32	0.125
346.5	332	0.32	0.1
348	333	0.32	0.125
349.5	334	0.32	0.1
351	335	0.32	0.1125
352.5	336	0.32	0.1125
354	337	0.32	0.1125
355.5	338	0.32	0.125
357	339	0.32	0.125
358.5	340	0.32	0.125
360	341	0.32	0.137501
361.5	342	0.4	0.1
363	343	0.4	0.1
364.5	344	0.4	0.1
366	345	0.4	0.1
367.5	346	0.4	0.1
369	347	0.4	0.12
370.5	348	0.4	0.11
372	349	0.4	0.11
373.5	350	0.4	0.12
375	351	0.4	0.12
376.5	352	0.4	0.130001
378	353	0.4	0.11
379.5	354	0.44	0.1
381	355	0.44	0.11
382.5	356	0.44	0.1
384	357	0.44	0.1
385.5	358	0.44	0.136364
387	359	0.44	0.118182
388.5	360	0.44	0.136364
390	361	0.44	0.1
391.5	362	0.44	0.1
393	363	0.44	0.109091
394.5	364	0.44	0.109091
396	365	0.44	0.109091
397.5	366	0.44	0.1
399	367	0.44	0.109091
400.5	368	0.44	0.118182
402	369	0.48	0.116667
403.5	370	0.48	0.108334
405	371	0.48	0.108334
406.5	372	0.48	0.108334
408	373	0.48	0.1
409.5	374	0.48	0.133334
411	375	0.48	0.108334
412.5	376	0.48	0.1
414	377	0.48	0.108334
415.5	378	0.48	0.1
417	379	0.48	0.1
418.5	380	0.52	0.125
420	381	0.52	0.108334
421.5	382	0.56	0.107693
423	383	0.56	0.121429
424.5	384	0.56	0.114286
426	385	0.56	0.1
427.5	386	0.56	0.114286
429	387	0.56	0.114286
430.5	388	0.56	0.107143
432	389	0.56	0.107143
433.5	390	0.56	0.107143
435	391	0.56	0.114286
436.5	392	0.56	0.114286
438	393	0.56	0.1
439.5	394	0.6	0.1
441	395	0.6	0.133334
442.5	396	0.6	0.133334
444	397	0.6	0.106667
445.5	398	0.6	0.113334
447	399	0.6	0.126667
448.5	400	0.6	0.106667
450	401	0.6	0.106667
451.5	402	0.6	0.126667
453	403	0.6	0.126667
454.5	404	0.6	0.126667
456	405	0.6	0.140001
457.5	406	0.6	0.113334
459	407	0.6	0.113334
460.5	408	0.64	0.12
462	409	0.64	0.133334
463.5	410	0.64	0.133334
465	411	0.64	0.1125
466.5	412	0.64	0.131251
468	413	0.64	0.125
469.5	414	0.64	0.125
471	415	0.64	0.125
472.5	416	0.64	0.1
474	417	0.64	0.10625
475.5	418	0.64	0.143751
477	419	0.64	0.131251
478.5	420	0.64	0.125
480	421	0.72	0.135293
481.5	422	0.72	0.111763
483	423	0.72	0.105554
484.5	424	0.72	0.127776
486	425	0.72	0.111109
487.5	426	0.72	0.116665
489	427	0.72	0.111109
490.5	428	0.72	0.099998
492	429	0.72	0.116665
493.5	430	0.72	0.138887
495	431	0.72	0.105554
496.5	432	0.72	0.105554
498	433	0.72	0.116665
499.5	434	0.76	0.12222
501	435	0.76	0.133331
502.5	436	0.76	0.131577
504	437	0.76	0.131577
505.5	438	0.76	0.115788
507	439	0.76	0.115788
508.5	440	0.76	0.121051
510	441	0.76	0.147366
511.5	442	0.76	0.142103
513	443	0.76	0.126314
514.5	444	0.76	0.126314
516	445	0.76	0.115788
517.5	446	0.8	0.121051
519	447	0.8	0.115788
520.5	448	0.8	0.110525
522	449	0.8	0.129998
523.5	450	0.8	0.124998
525	451	0.8	0.134998
526.5	452	0.8	0.139998
528	453	0.8	0.109998
529.5	454	0.8	0.129998
531	455	0.8	0.119998
532.5	456	0.8	0.149998
534	457	0.8	0.134998
535.5	458	0.8	0.154998
537	459	0.8	0.154998
538.5	460	0.84	0.164997
540	461	0.84	0.133331
541.5	462	0.88	0.147617
543	463	0.88	0.113635
544.5	464	0.88	0.136362
546	465	0.88	0.127271
547.5	466	0.88	0.127271
549	467	0.88	0.127271
550.5	468	0.88	0.136362
552	469	0.88	0.127271
553.5	470	0.88	0.145452
555	471	0.88	0.131816
556.5	472	0.88	0.163634
558	473	0.92	0.140907
559.5	474	0.92	0.11818
561	475	0.92	0.130433
562.5	476	0.92	0.130433
564	477	0.92	0.121737
565.5	478	0.92	0.156519
567	479	0.92	0.11739
568.5	480	0.92	0.121737
570	481	0.92	0.113042
571.5	482	0.92	0.11739
573	483	0.92	0.147824
574.5	484	0.92	0.134781
576	485	0.92	0.130433
577.5	486	0.96	0.121737
579	487	0.96	0.124998
580.5	488	0.96	0.124998
582	489	0.96	0.120831
583.5	490	0.96	0.112498
585	491	0.96	0.129165
586.5	492	0.96	0.154164
588	493	0.96	0.137498
589.5	494	0.96	0.133331
591	495	0.96	0.104165
592.5	496	0.96	0.137498
594	497	0.96	0.129165
595.5	498	1	0.141665
597	499	1	0.129165
598.5	500	1	0.123998
600	500	1.04	0.135998
601.5	500	1.04	0.135998
603	500	1.04	0.134613
604.5	500	1.04	0.126921
606	500	1.04	0.146152
607.5	500	1.04	0.126921
609	500	1.04	0.161536
610.5	500	1.04	0.123075
612	500	1.04	0.123075
613.5	500	1.04	0.099998
615	500	1.04	0.111537
616.5	500	1.04	0.123075
618	500	1.04	0.119229
619.5	500	1.04	0.126921
621	500	1.04	0.130767
622.5	500	1.04	0.126921
624	500	1.04	0.138459
625.5	500	1.04	0.111537
627	500	1.08	0.123075
628.5	500	1.08	0.130767
630	500	1.08	0.126921
631.5	500	1.08	0.114813
633	500	1.08	0.140739
634.5	500	1.08	0.155553
636	500	1.08	0.148146
637.5	500	1.08	0.125924
639	500	1.08	0.118517
640.5	500	1.08	0.114813
642	500	1.08	0.137035
643.5	500	1.08	0.129628
645	500	1.08	0.133331
646.5	500	1.08	0.129628
648	500	1.08	0.137035
649.5	500	1.08	0.148146
651	500	1.08	0.148146
652.5	500	1.08	0.137035
654	500	1.08	0.129628
655.5	500	1.08	0.133331
657	500	1.08	0.148146
658.5	500	1.12	0.132141
660	500	1.12	0.124998
661.5	500	1.12	0.107141
663	500	1.12	0.107141
664.5	500	1.12	0.149998
666	500	1.12	0.124998
667.5	500	1.12	0.114284
669	500	1.12	0.121427
670.5	500	1.12	0.132141
672	500	1.12	0.153569
673.5	500	1.12	0.171426
675	500	1.12	0.139284
676.5	500	1.12	0.132141
678	500	1.12	0.114284
679.5	500	1.12	0.132141
681	500	1.12	0.132141
682.5	500	1.12	0.146426
684	500	1.12	0.171426
685.5	500	1.16	0.160712
687	500	1.16	0.15517
688.5	500	1.16	0.168963
690	500	1.16	0.162066
691.5	500	1.16	0.144825
693	500	1.16	0.158618
694.5	500	1.16	0.151722
696	500	1.16	0.141377
697.5	500	1.16	0.131032
699	500	1.16	0.148274
700.5	500	1.2	0.144825
702	500	1.2	0.182756
703.5	500	1.2	0.131032
705	500	1.2	0.139998
706.5	500	1.2	0.146664
708	500	1.2	0.143331
709.5	500	1.2	0.129998
711	500	1.2	0.169997
712.5	500	1.2	0.156664
714	500	1.2	0.119998
715.5	500	1.2	0.116665
717	500	1.2	0.126665
718.5	500	1.2	0.133331
720	500	1.2	0.143331
721.5	500	1.2	0.149998
723	500	1.2	0.173331
724.5	500	1.24	0.136665
726	500	1.24	0.143331
727.5	500	1.24	0.149998
729	500	1.24	0.164514
730.5	500	1.24	0.158062
732	500	1.24	0.148385
733.5	500	1.24	0.148385
735	500	1.24	0.164514
736.5	500	1.24	0.154836
738	500	1.24	0.151611
739.5	500	1.24	0.154836
741	500	1.24	0.170965
742.5	500	1.24	0.132256
744	500	1.24	0.12903
745.5	500	1.24	0.135482
747	500	1.24	0.12903
748.5	500	1.24	0.164514
750	500	1.24	0.164514
751.5	500	1.28	0.164514
753	500	1.28	0.135482
754.5	500	1.28	0.149998
756	500	1.28	0.121873
757.5	500	1.28	0.131248
759	500	1.28	0.146873
760.5	500	1.28	0.131248
762	500	1.28	0.140623
763.5	500	1.28	0.143748
765	500	1.28	0.140623
766.5	500	1.28	0.162498
768	500	1.28	0.159373
769.5	500	1.28	0.134373
771	500	1.28	0.137498
772.5	500	1.28	0.143748
774	500	1.28	0.149998
775.5	500	1.28	0.149998
777	500	1.32	0.149998
778.5	500	1.32	0.146873
780	500	1.32	0.169694
781.5	500	1.32	0.187876
783	500	1.32	0.181815
784.5	500	1.32	0.157573
786	500	1.32	0.139392
787.5	500	1.32	0.136362
789	500	1.32	0.160604
790.5	500	1.32	0.172725
792	500	1.32	0.142422
793.5	500	1.32	0.145452
795	500	1.32	0.139392
796.5	500	1.32	0.142422
798	500	1.32	0.127271
799.5	500	1.32	0.130301
801	500	1.36	0.160604
802.5	500	1.36	0.185291
804	500	1.36	0.170586
805.5	500	1.36	0.167645
807	500	1.36	0.164703
808.5	500	1.36	0.15588
810	500	1.36	0.149998
811.5	500	1.36	0.188232
813	500	1.36	0.152939
814.5	500	1.36	0.141174
816	500	1.36	0.158821
817.5	500	1.36	0.161762
819	500	1.36	0.173527
820.5	500	1.4	0.161762
822	500	1.36	0.147057
823.5	500	1.4	0.132351
825	500	1.4	0.12941
826.5	500	1.4	0.151426
828	500	1.4	0.131427
829.5	500	1.4	0.139998
831	500	1.4	0.174283
832.5	500	1.4	0.145712
834	500	1.4	0.145712
835.5	500	1.4	0.151426
837	500	1.4	0.145712
838.5	500	1.4	0.165712
840	500	1.4	0.159998
841.5	500	1.4	0.174283
843	500	1.4	0.174283
844.5	500	1.4	0.171426
846	500	1.44	0.174283
847.5	500	1.44	0.15714
849	500	1.44	0.158331
850.5	500	1.44	0.158331
852	500	1.44	0.136109
853.5	500	1.44	0.163886
855	500	1.44	0.169442
856.5	500	1.44	0.152775
858	500	1.44	0.144442
859.5	500	1.44	0.133331
861	500	1.44	0.152775
862.5	500	1.44	0.183331
864	500	1.44	0.138887
865.5	500	1.44	0.138887
867	500	1.48	0.17222
868.5	500	1.48	0.138887
870	500	1.48	0.163886
871.5	500	1.48	0.158331
873	500	1.48	0.170268
874.5	500	1.48	0.140538
876	500	1.48	0.156754
877.5	500	1.48	0.170268
879	500	1.48	0.137836
880.5	500	1.48	0.137836
882	500	1.48	0.186484
883.5	500	1.48	0.154052
885	500	1.48	0.178376
886.5	500	1.48	0.148646
888	500	1.48	0.135133
889.5	500	1.48	0.145944
891	500	1.48	0.154052
892.5	500	1.52	0.142103
894	500	1.52	0.139472
895.5	500	1.52	0.142103
897	500	1.52	0.173682
898.5	500	1.52	0.149998
900	500	1.56	0.144735
901.5	500	1.56	0.155261
903	500	1.56	0.152629
904.5	500	1.56	0.166664
906	500	1.56	0.158972
907.5	500	1.56	0.169228
909	500	1.56	0.166664
910.5	500	1.56	0.148716
912	500	1.56	0.169228
913.5	500	1.56	0.166664
915	500	1.56	0.15128
916.5	500	1.56	0.148716
918	500	1.56	0.15128
919.5	500	1.6	0.156408
921	500	1.6	0.162498
922.5	500	1.6	0.167497
924	500	1.6	0.164997
925.5	500	1.6	0.147498
927	500	1.6	0.149998
928.5	500	1.6	0.152498
930	500	1.6	0.159998
931.5	500	1.6	0.177497
933	500	1.6	0.174997
934.5	500	1.6	0.162498
936	500	1.6	0.194997
937.5	500	1.6	0.152498
939	500	1.64	0.144998
940.5	500	1.64	0.174997
942	500	1.64	0.182924
943.5	500	1.64	0.16829
945	500	1.64	0.173168
946.5	500	1.64	0.207314
948	500	1.64	0.163412
949.5	500	1.64	0.163412
951	500	1.64	0.187802
952.5	500	1.64	0.148778
954	500	1.64	0.146339
955.5	500	1.64	0.148778
957	500	1.64	0.148778
958.5	500	1.64	0.178046
960	500	1.64	0.165851
961.5	500	1.64	0.158534
963	500	1.64	0.185363
964.5	500	1.64	0.170729
966	500	1.68	0.156095
967.5	500	1.68	0.160973
969	500	1.68	0.15476
970.5	500	1.68	0.204759
972	500	1.68	0.190473
973.5	500	1.68	0.166664
975	500	1.68	0.169045
976.5	500	1.68	0.161902
978	500	1.68	0.169045
979.5	500	1.68	0.164283
981	500	1.68	0.18095
982.5	500	1.68	0.188092
984	500	1.68	0.185711
985.5	500	1.68	0.192854
987	500	1.68	0.18095
988.5	500	1.68	0.199997
990	500	1.68	0.169045
991.5	500	1.68	0.202378
993	500	1.68	0.171426
994.5	500	1.68	0.178569
996	500	1.68	0.18095
997.5	500	1.68	0.178569
999	500	1.64	0.180485
1000.5	500	1.64	0.195119
1002	500	1.64	0.173168
1003.5	500	1.68	0.151217
1005	500	1.68	0.15476
1006.5	500	1.68	0.152379
1008	500	1.68	0.166664
1009.5	500	1.68	0.188092
1011	500	1.68	0.183331
1012.5	500	1.68	0.161902
1014	500	1.68	0.15476
1015.5	500	1.68	0.173807
1017	500	1.68	0.171426
1018.5	500	1.68	0.166664
1020	500	1.68	0.152379
1021.5	500	1.68	0.15476
1023	500	1.68	0.161902
1024.5	500	1.68	0.171426
1026	500	1.68	0.199997
1027.5	500	1.68	0.166664
1029	500	1.68	0.171426
1030.5	500	1.68	0.142855
1032	500	1.68	0.182924
1033.5	500	1.68	0.185363
1035	500	1.64	0.165851
1036.5	500	1.64	0.173168
1038	500	1.64	0.158534
1039.5	500	1.64	0.16829
1041	500	1.64	0.163412
1042.5	500	1.64	0.180485
1044	500	1.68	0.175607
1045.5	500	1.68	0.197558
1047	500	1.68	0.185711
1048.5	500	1.72	0.20714
1050	500	1.72	0.197616
1051.5	500	1.68	0.161902
1053	500	1.68	0.147617
1054.5	500	1.72	0.140474
1056	500	1.72	0.164283
1057.5	500	1.72	0.171426
1059	500	1.72	0.195235
1060.5	500	1.72	0.199997
1062	500	1.72	0.171426
1063.5	500	1.72	0.169765
1065	500	1.72	0.145236
1066.5	500	1.72	0.145236
1068	500	1.72	0.161902
1069.5	500	1.68	0.166664
1071	500	1.68	0.202378
1072.5	500	1.68	0.185711
1074	500	1.68	0.173807
1075.5	500	1.68	0.192854
1077	500	1.68	0.178569
1078.5	500	1.68	0.149998
1080	500	1.68	0.166664
1081.5	500	1.72	0.15476
1083	500	1.72	0.171426
1084.5	500	1.72	0.18095
1086	500	1.72	0.188369
1087.5	500	1.72	0.19302
1089	500	1.72	0.17209
1090.5	500	1.72	0.155812
1092	500	1.72	0.169765
1093.5	500	1.72	0.158137
1095	500	1.72	0.188369
1096.5	500	1.72	0.169765
1098	500	1.68	0.174416
1099.5	500	1.68	0.180485
1101	500	1.68	0.202436
1102.5	500	1.64	0.178046
1104	500	1.64	0.180485
1105.5	500	1.64	0.165851
1107	500	1.64	0.178046
1108.5	500	1.64	0.180485
1110	500	1.68	0.156095
1111.5	500	1.68	0.16829
1113	500	1.68	0.175607
1114.5	500	1.64	0.16829
1116	500	1.68	0.163412
1117.5	500	1.68	0.148778
1119	500	1.68	0.176188
1120.5	500	1.68	0.209521
1122	500	1.68	0.171426
1123.5	500	1.68	0.164283
1125	500	1.68	0.15476
1126.5	500	1.68	0.18095
1128	500	1.68	0.169045
1129.5	500	1.68	0.169045
1131	500	1.68	0.221425
1132.5	500	1.68	0.141461
1134	500	1.68	0.158534
1135.5	500	1.64	0.163412
1137	500	1.64	0.178046
1138.5	500	1.64	0.170729
1140	500	1.64	0.160973
1141.5	500	1.64	0.151217
1143	500	1.64	0.148778
1144.5	500	1.64	0.165851
1146	500	1.68	0.15476
1147.5	500	1.68	0.178569
1149	500	1.68	0.161902
1150.5	500	1.68	0.164283
1152	500	1.68	0.166664
1153.5	500	1.68	0.164283
1155	500	1.68	0.140474
1156.5	500	1.68	0.15714
1158	500	1.68	0.199997
1159.5	500	1.68	0.221425
1161	500	1.68	0.18095
1162.5	500	1.68	0.152379
1164	500	1.68	0.166664
1165.5	500	1.64	0.180485
1167	500	1.68	0.170729
1168.5	500	1.64	0.180485
1170	500	1.64	0.195119
1171.5	500	1.64	0.180485
1173	500	1.64	0.202436
1174.5	500	1.64	0.197558
1176	500	1.64	0.163412
1177.5	500	1.64	0.175607
1179	500	1.68	0.19268
1180.5	500	1.68	0.173807
1182	500	1.68	0.166664
1183.5	500	1.68	0.169045
1185	500	1.68	0.159521
1186.5	500	1.68	0.149998
1188	500	1.68	0.178569
1189.5	500	1.68	0.176188
1191	500	1.68	0.176188
1192.5	500	1.68	0.164283
1194	500	1.68	0.159521
1195.5	500	1.68	0.169045
1197	500	1.68	0.152379
1198.5	500	1.68	0.162498
1200	500	1.68	0.194997
1201.5	500	1.6	0.194997
1203	500	1.6	0.189997
1204.5	500	1.6	0.182497
1206	500	1.6	0.197497
1207.5	500	1.6	0.142498
1209	500	1.6	0.164997
1210.5	500	1.64	0.160973
1212	500	1.64	0.151217
1213.5	500	1.64	0.170729
1215	500	1.64	0.190241
1216.5	500	1.64	0.180485
1218	500	1.64	0.170729
1219.5	500	1.64	0.148778
1221	500	1.64	0.180485
1222.5	500	1.64	0.156095
1224	500	1.64	0.153656
1225.5	500	1.64	0.185363
1227	500	1.64	0.19268
1228.5	500	1.64	0.185363
1230	500	1.64	0.153656
1231.5	500	1.64	0.152498
1233	500	1.6	0.132498
1234.5	500	1.6	0.139998
1236	500	1.6	0.169997
1237.5	500	1.6	0.177497
1239	500	1.6	0.192497
1240.5	500	1.64	0.197497
1242	500	1.64	0.174997
1243.5	500	1.64	0.182497
1245	500	1.6	0.199997
1246.5	500	1.64	0.19268
1248	500	1.64	0.171426
1249.5	500	1.64	0.173807
1251	500	1.68	0.183331
1252.5	500	1.68	0.169045
1254	500	1.68	0.188092
1255.5	500	1.68	0.216663
1257	500	1.68	0.221425
1258.5	500	1.68	0.214282
1260	500	1.68	0.176188
1261.5	500	1.68	0.199997
1263	500	1.68	0.204759
1264.5	500	1.68	0.163412
1266	500	1.64	0.163412
1267.5	500	1.64	0.151217
1269	500	1.64	0.151217
1270.5	500	1.64	0.175607
1272	500	1.64	0.187802
1273.5	500	1.64	0.146339
1275	500	1.64	0.16829
1276.5	500	1.68	0.169045
1278	500	1.68	0.185711
1279.5	500	1.68	0.15476
1281	500	1.68	0.164283
1282.5	500	1.68	0.188092
1284	500	1.68	0.15714
1285.5	500	1.68	0.190473
1287	500	1.68	0.228568
1288.5	500	1.68	0.185711
1290	500	1.68	0.161902
1291.5	500	1.68	0.142855
1293	500	1.68	0.149998
1294.5	500	1.68	0.159521
1296	500	1.68	0.159521
1297.5	500	1.68	0.160973
1299	500	1.6	0.157498
1300.5	500	1.64	0.157498
1302	500	1.68	0.162498
1303.5	500	1.64	0.152498
1305	500	1.64	0.197558
1306.5	500	1.64	0.185363
1308	500	1.64	0.207314
1309.5	500	1.64	0.182924
1311	500	1.64	0.165851
1312.5	500	1.64	0.175607
1314	500	1.64	0.158534
1315.5	500	1.64	0.182924
1317	500	1.64	0.178046
1318.5	500	1.64	0.182924
1320	500	1.64	0.151217
1321.5	500	1.64	0.153656
1323	500	1.64	0.182924
1324.5	500	1.68	0.19268
1326	500	1.68	0.158534
1327.5	500	1.64	0.160973
1329	500	1.64	0.163412
1330.5	500	1.68	0.16829
1332	500	1.68	0.148778
1333.5	500	1.64	0.1439
1335	500	1.64	0.151217
1336.5	500	1.64	0.173168
1338	500	1.64	0.182924
1339.5	500	1.64	0.175607
1341	500	1.64	0.185363
1342.5	500	1.64	0.195119
1344	500	1.64	0.214631
1345.5	500	1.64	0.165851
1347	500	1.64	0.16829
1348.5	500	1.64	0.163412
1350	500	1.64	0.160973
1351.5	500	1.64	0.163412
1353	500	1.68	0.173168
1354.5	500	1.68	0.190241
1356	500	1.68	0.152379
1357.5	500	1.68	0.133331
1359	500	1.68	0.166664
1360.5	500	1.68	0.183331
1362	500	1.68	0.176188
1363.5	500	1.68	0.212192
1365	500	1.68	0.178046
1366.5	500	1.64	0.180485
1368	500	1.64	0.178046
1369.5	500	1.64	0.178046
1371	500	1.64	0.163412
1372.5	500	1.64	0.190241
1374	500	1.64	0.148778
1375.5	500	1.68	0.158534
1377	500	1.64	0.163412
1378.5	500	1.68	0.153656
1380	500	1.68	0.171426
1381.5	500	1.68	0.147617
1383	500	1.68	0.15476
1384.5	500	1.68	0.192854
1386	500	1.68	0.188092
1387.5	500	1.68	0.214282
1389	500	1.68	0.176188
1390.5	500	1.68	0.18095
1392	500	1.68	0.183331
1393.5	500	1.68	0.178569
1395	500	1.68	0.199997
1396.5	500	1.68	0.182924
1398	500	1.64	0.187802
1399.5	500	1.64	0.182497
1401	500	1.6	0.157498
1402.5	500	1.6	0.147498
1404	500	1.6	0.154998
1405.5	500	1.64	0.158534
1407	500	1.64	0.182924
1408.5	500	1.64	0.178046
1410	500	1.64	0.158534
1411.5	500	1.64	0.165851
1413	500	1.64	0.185363
1414.5	500	1.64	0.180485
1416	500	1.64	0.170729
1417.5	500	1.64	0.185363
1419	500	1.64	0.175607
1420.5	500	1.64	0.185363
1422	500	1.64	0.173168
1423.5	500	1.64	0.158534
1425	500	1.64	0.156095
1426.5	500	1.64	0.214631
1428	500	1.64	0.180485
1429.5	500	1.64	0.173168
1431	500	1.64	0.174997
1432.5	500	1.64	0.177497
1434	500	1.64	0.152498
1435.5	500	1.64	0.165851
1437	500	1.64	0.175607
1438.5	500	1.64	0.175607
1440	498	1.64	0.163412
1441.5	496	1.64	0.16829
1443	497	1.64	0.180485
1444.5	498	1.64	0.175607
1446	499	1.64	0.197558
1447.5	500	1.64	0.146339
1449	498	1.64	0.136583
1450.5	496	1.68	0.141461
1452	494	1.68	0.153656
1453.5	492	1.64	0.151217
1455	490	1.68	0.151217
1456.5	491	1.68	0.190241
1458	492	1.68	0.170729
1459.5	493	1.68	0.195119
1461	494	1.68	0.18095
1462.5	492	1.68	0.165851
1464	490	1.68	0.163412
1465.5	488	1.64	0.173168
1467	486	1.64	0.148778
1468.5	487	1.64	0.170729
1470	488	1.64	0.156095
1471.5	489	1.64	0.170729
1473	490	1.64	0.182924
1474.5	488	1.64	0.185363
1476	486	1.64	0.173168
1477.5	484	1.64	0.173168
1479	485	1.64	0.178046
1480.5	483	1.64	0.175607
1482	484	1.64	0.178046
1483.5	482	1.64	0.178046
1485	483	1.64	0.175607
1486.5	484	1.68	0.148778
1488	485	1.68	0.131705
1489.5	486	1.68	0.160973
1491	484	1.68	0.158534
1492.5	482	1.64	0.16829
1494	480	1.68	0.199997
1495.5	478	1.64	0.174997
1497	479	1.64	0.153656
1498.5	480	1.64	0.152498
1500	481	1.64	0.164997
1501.5	479	1.6	0.179997
1503	477	1.6	0.169997
1504.5	475	1.64	0.177497
1506	476	1.6	0.214997
1507.5	477	1.64	0.197558
1509	478	1.64	0.163412
1510.5	476	1.64	0.156095
1512	474	1.64	0.141461
1513.5	472	1.64	0.148778
1515	473	1.64	0.170729
1516.5	474	1.64	0.165851
1518	475	1.64	0.180485
1519.5	476	1.64	0.187802
1521	474	1.64	0.148778
1522.5	472	1.64	0.160973
1524	470	1.68	0.158534
1525.5	468	1.64	0.136583
1527	469	1.64	0.146339
1528.5	470	1.64	0.173168
1530	471	1.68	0.173168
1531.5	472	1.68	0.16829
1533	470	1.64	0.165851
1534.5	468	1.64	0.180485
1536	466	1.64	0.175607
1537.5	464	1.64	0.158534
1539	465	1.64	0.160973
1540.5	466	1.64	0.151217
1542	467	1.64	0.175607
1543.5	465	1.64	0.175607
1545	463	1.68	0.185363
1546.5	461	1.64	0.178046
1548	462	1.64	0.173168
1549.5	463	1.68	0.145236
1551	464	1.68	0.161902
1552.5	465	1.68	0.190473
1554	463	1.68	0.202378
1555.5	461	1.68	0.169045
1557	459	1.68	0.159521
1558.5	457	1.64	0.190473
1560	458	1.64	0.175607
1561.5	459	1.68	0.182924
1563	460	1.64	0.170729
1564.5	461	1.64	0.182924
1566	459	1.68	0.158534
1567.5	457	1.68	0.182924
1569	455	1.68	0.151217
1570.5	453	1.68	0.151217
1572	454	1.68	0.163412
1573.5	455	1.68	0.153656
1575	456	1.68	0.15714
1576.5	457	1.68	0.185711
1578	455	1.68	0.166664
1579.5	453	1.68	0.173807
1581	451	1.68	0.164283
1582.5	449	1.68	0.18095
1584	450	1.68	0.169045
1585.5	451	1.68	0.166664
1587	452	1.68	0.202378
1588.5	453	1.68	0.202378
1590	454	1.68	0.185363
1591.5	452	1.68	0.180485
1593	450	1.68	0.202378
1594.5	448	1.68	0.166664
1596	446	1.68	0.166664
1597.5	447	1.68	0.152379
1599	448	1.68	0.163412
1600.5	449	1.68	0.178046
1602	450	1.64	0.180485
1603.5	448	1.64	0.180485
1605	446	1.64	0.182924
1606.5	444	1.64	0.175607
1608	442	1.64	0.165851
1609.5	443	1.64	0.175607
1611	444	1.68	0.182924
1612.5	445	1.68	0.160973
1614	446	1.68	0.163412
1615.5	447	1.68	0.170729
1617	445	1.68	0.171426
1618.5	443	1.68	0.171426
1620	441	1.68	0.164283
1621.5	439	1.68	0.149998
1623	440	1.68	0.176188
1624.5	441	1.68	0.140474
1626	442	1.68	0.173807
1627.5	443	1.64	0.180485
1629	441	1.64	0.165851
1630.5	439	1.64	0.148778
1632	437	1.68	0.146339
1633.5	435	1.68	0.187802
1635	436	1.68	0.171426
1636.5	437	1.68	0.176188
1638	438	1.68	0.152379
1639.5	439	1.68	0.176188
1641	437	1.68	0.15714
1642.5	435	1.68	0.152379
1644	433	1.68	0.166664
1645.5	431	1.68	0.142855
1647	432	1.68	0.164283
1648.5	433	1.68	0.176188
1650	434	1.68	0.15476
1651.5	435	1.68	0.197616
1653	433	1.72	0.195235
1654.5	431	1.72	0.165114
1656	429	1.72	0.173807
1657.5	427	1.72	0.192854
1659	428	1.68	0.188092
1660.5	429	1.68	0.178569
1662	430	1.68	0.188092
1663.5	431	1.68	0.195235
1665	429	1.72	0.183331
1666.5	427	1.72	0.17209
1668	425	1.72	0.158137
1669.5	423	1.72	0.190695
1671	424	1.72	0.158137
1672.5	425	1.72	0.167439
1674	426	1.72	0.174416
1675.5	427	1.72	0.195346
1677	425	1.72	0.167439
1678.5	423	1.72	0.188369
1680	421	1.72	0.153486
1681.5	419	1.76	0.162788
1683	420	1.76	0.145452
1684.5	421	1.76	0.158137
1686	422	1.72	0.179067
1687.5	423	1.72	0.199997
1689	421	1.72	0.199997
1690.5	419	1.72	0.179067
1692	417	1.72	0.160463
1693.5	415	1.72	0.155812
1695	416	1.72	0.158137
1696.5	417	1.72	0.195346
1698	418	1.76	0.197671
1699.5	419	1.72	0.204759
1701	420	1.72	0.209521
1702.5	418	1.72	0.21395
1704	416	1.72	0.190695
1705.5	414	1.72	0.19302
1707	412	1.72	0.204648
1708.5	413	1.72	0.190695
1710	414	1.72	0.158137
1711.5	415	1.72	0.162788
1713	413	1.72	0.153486
1714.5	411	1.76	0.197671
1716	409	1.76	0.199997
1717.5	410	1.76	0.190906
1719	411	1.76	0.17727
1720.5	412	1.76	0.179543
1722	413	1.76	0.17727
1723.5	411	1.76	0.186361
1725	409	1.72	0.174416
1726.5	407	1.72	0.17209
1728	405	1.72	0.183718
1729.5	406	1.72	0.220927
1731	407	1.72	0.216276
1732.5	408	1.76	0.197724
1734	409	1.76	0.184088
1735.5	407	1.76	0.193179
1737	405	1.76	0.195452
1738.5	403	1.76	0.184088
1740	401	1.76	0.186361
1741.5	402	1.8	0.156816
1743	403	1.76	0.156816
1744.5	404	1.8	0.145452
1746	405	1.8	0.156816
1747.5	403	1.8	0.171108
1749	401	1.84	0.182219
1750.5	399	1.84	0.170452
1752	397	1.8	0.179997
1753.5	398	1.8	0.173331
1755	399	1.8	0.179997
1756.5	400	1.8	0.164442
1758	401	1.84	0.168886
1759.5	399	1.84	0.179997
1761	397	1.84	0.166664
1762.5	395	1.84	0.146664
1764	393	1.84	0.154345
1765.5	394	1.84	0.17391
1767	395	1.84	0.197823
1768.5	396	1.88	0.206519
1770	397	1.88	0.247822
1771.5	395	1.88	0.217018
1773	393	1.88	0.208507
1774.5	391	1.88	0.193614
1776	392	1.88	0.18478
1777.5	393	1.92	0.171737
1779	394	1.88	0.176593
1780.5	395	1.88	0.178721
1782	393	1.88	0.180848
1783.5	391	1.92	0.195742
1785	389	1.88	0.151062
1786.5	387	1.88	0.168747
1788	388	1.92	0.177081
1789.5	389	1.92	0.158331
1791	390	1.92	0.177081
1792.5	391	1.92	0.212497
1794	389	1.96	0.197914
1795.5	387	2	0.21458
1797	385	1.96	0.202038
1798.5	386	1.96	0.183331
1800	387	1.96	0.204164
1801.5	388	1.96	0.21458
1803	389	1.96	0.204079
1804.5	387	2	0.204079
1806	385	2	0.202038
1807.5	383	2	0.189793
1809	381	2	0.207997
1810.5	382	2	0.185997
1812	383	2	0.191997
1813.5	384	2.04	0.191997
1815	385	2.04	0.185997
1816.5	383	2.04	0.197997
1818	381	2.04	0.217644
1819.5	379	2.08	0.174507
1821	377	2.04	0.186272
1822.5	378	2.08	0.211997
1824	379	2.04	0.199997
1825.5	380	2.04	0.195997
1827	381	2.08	0.201997
1828.5	379	2.08	0.20784
1830	377	2.08	0.186536
1831.5	375	2.08	0.188459
1833	373	2.08	0.186536
1834.5	374	2.08	0.178843
1836	375	2.08	0.190382
1837.5	376	2.12	0.234612
1839	377	2.16	0.230766
1840.5	378	2.12	0.242304
1842	376	2.16	0.215381
1843.5	374	2.16	0.230185
1845	372	2.12	0.209612
1846.5	370	2.12	0.19811
1848	371	2.12	0.213204
1849.5	372	2.16	0.233959
1851	373	2.16	0.232072
1852.5	374	2.16	0.209431
1854	372	2.16	0.207544
1855.5	370	2.16	0.199997
1857	368	2.16	0.174071
1858.5	366	2.2	0.201849
1860	367	2.2	0.207404
1861.5	368	2.24	0.207404
1863	369	2.2	0.185182
1864.5	370	2.24	0.209256
1866	368	2.24	0.238885
1867.5	366	2.24	0.216978
1869	364	2.2	0.244441
1870.5	365	2.2	0.211108
1872	366	2.24	0.222219
1873.5	367	2.24	0.196361
1875	368	2.28	0.224997
1876.5	366	2.28	0.221425
1878	364	2.24	0.242853
1879.5	362	2.28	0.21964
1881	360	2.28	0.235711
1882.5	361	2.28	0.230354
1884	362	2.28	0.236838
1885.5	363	2.32	0.210523
1887	364	2.32	0.242102
1888.5	362	2.32	0.22241
1890	360	2.32	0.226312
1891.5	358	2.28	0.228067
1893	359	2.28	0.252628
1894.5	360	2.32	0.215786
1896	361	2.32	0.221049
1897.5	362	2.36	0.191225
1899	360	2.32	0.19464
1900.5	358	2.32	0.212497
1902	356	2.32	0.246425
1903.5	354	2.32	0.2614
1905	355	2.36	0.215786
1906.5	356	2.36	0.221049
1908	357	2.36	0.199997
1909.5	358	2.36	0.206893
1911	356	2.4	0.253444
1912.5	354	2.4	0.258329
1914	352	2.36	0.229996
1915.5	350	2.4	0.216663
1917	351	2.4	0.24833
1918.5	352	2.4	0.252539
1920	353	2.44	0.247454
1921.5	354	2.44	0.269487
1923	352	2.44	0.249152
1924.5	350	2.44	0.249156
1926	348	2.44	0.238991
1927.5	346	2.44	0.233342
1929	347	2.44	0.243343
1930.5	348	2.48	0.262307
1932	349	2.6	0.242636
1933.5	347	2.8	0.229521
1935	345	2.8	0.248402
1936.5	343	2.24	0.236522
1938	344	1.68	0.243298
1939.5	345	1.76	0.202869
1941	346	1.8	0.20812
1942.5	347	1.8	0.202644
1944	345	1.8	0.205207
1945.5	343	1.84	0.203908
1947	341	1.8	0.206422
1948.5	339	1.8	0.200012
1950	340	1.8	0.220526
1951.5	341	1.76	0.226937
1953	342	1.8	0.216469
1954.5	343	1.8	0.219
1956	341	1.8	0.220266
1957.5	339	1.8	0.225655
1959	337	1.8	0.215398
1960.5	335	1.8	0.205141
1962	336	1.76	0.208987
1963.5	337	1.76	0.189755
1965	338	1.76	0.188619
1966.5	339	1.8	0.198746
1968	337	1.8	0.200012
1969.5	335	1.8	0.219001
1971	333	1.8	0.222513
1972.5	331	1.76	0.217513
1974	332	1.76	0.216263
1975.5	333	1.76	0.198746
1977	334	1.8	0.202544
1978.5	332	1.8	0.213937
1980	330	1.8	0.22533
1981.5	328	1.76	0.219001
1983	326	1.76	0.210013
1984.5	327	1.76	0.212513
1986	328	1.76	0.218763
1987.5	329	1.72	0.221263
1989	327	1.76	0.218763
1990.5	325	1.76	0.208763
1992	323	1.76	0.198762
1993.5	321	1.76	0.207512
1995	319	1.72	0.194948
1996.5	320	1.72	0.205076
1998	321	1.72	0.198746
1999.5	319	1.72	0.202512
2001	317	1.76	0.223763
2002.5	315	1.72	0.212513
2004	313	1.68	0.210013
2005.5	311	1.72	0.188761
2007	309	1.64	0.196262
2008.5	310	1.68	0.207512
2010	308	1.68	0.188761
2011.5	306	1.68	0.178761
2013	304	1.68	0.187666
2014.5	302	1.68	0.185011
2016	300	1.68	0.186261
2017.5	298	1.68	0.190011
2019	296	1.64	0.208763
2020.5	297	1.68	0.191261
2022	298	1.64	0.198762
2023.5	296	1.68	0.208763
2025	294	1.64	0.190011
2026.5	292	1.64	0.201247
2028	290	1.64	0.20742
2029.5	288	1.6	0.198777
2031	286	1.6	0.196262
2032.5	287	1.6	0.198762
2034	288	1.64	0.192604
2035.5	289	1.64	0.192604
2037	290	1.64	0.193839
2038.5	288	1.64	0.190135
2040	286	1.64	0.197543
2041.5	284	1.64	0.212358
2043	282	1.6	0.187666
2044.5	283	1.6	0.196308
2046	284	1.6	0.197543
2047.5	285	1.64	0.192512
2049	286	1.64	0.193762
2050.5	284	1.64	0.182727
2052	282	1.6	0.180258
2053.5	280	1.6	0.183962
2055	278	1.6	0.196353
2056.5	276	1.6	0.187816
2058	274	1.6	0.20489
2059.5	275	1.6	0.212208
2061	276	1.6	0.192695
2062.5	274	1.6	0.183962
2064	272	1.6	0.1889
2065.5	270	1.6	0.218532
2067	268	1.56	0.206185
2068.5	266	1.6	0.201247
2070	264	1.6	0.193839
2071.5	262	1.6	0.197573
2073	260	1.6	0.203671
2074.5	258	1.6	0.197573
2076	256	1.6	0.196353
2077.5	254	1.6	0.197573
2079	252	1.56	0.186431
2080.5	253	1.56	0.193914
2082	251	1.56	0.197573
2083.5	249	1.6	0.202451
2085	247	1.56	0.197573
2086.5	245	1.56	0.186597
2088	243	1.56	0.191475
2089.5	241	1.56	0.184157
2091	239	1.56	0.184157
2092.5	237	1.52	0.184157
2094	235	1.6	0.1889
2095.5	233	1.56	0.197543
2097	231	1.56	0.180499
2098.5	229	1.52	0.181492
2100	227	1.52	0.185196
2101.5	225	1.52	0.185377
2103	223	1.52	0.186597
2104.5	224	1.48	0.191475
2106	222	1.48	0.189036
2107.5	220	1.56	0.185377
2109	218	1.52	0.16989
2110.5	216	1.52	0.174709
2112	214	1.52	0.179279
2113.5	212	1.52	0.186597
2115	210	1.52	0.172299
2116.5	211	1.52	0.172299
2118	212	1.56	0.180734
2119.5	213	1.56	0.179529
2121	211	1.56	0.177392
2122.5	209	1.64	0.170248
2124	207	1.56	0.175011
2125.5	205	1.56	0.166275
2127	203	1.52	0.168685
2128.5	204	1.56	0.177392
2130	205	1.56	0.17382
2131.5	206	1.52	0.172629
2133	204	1.56	0.172629
2134.5	202	1.64	0.172629
2136	200	1.6	0.175592
2137.5	201	1.52	0.185894
2139	199	1.56	0.182364
2140.5	200	1.56	0.177918
2142	198	1.56	0.172103
2143.5	199	1.6	0.168615
2145	200	1.6	0.174429
2146.5	201	1.6	0.171275
2148	199	1.6	0.184102
2149.5	197	1.64	0.179556
2151	195	1.64	0.173574
2152.5	193	1.64	0.166677
2154	191	1.6	0.18162
2155.5	192	1.64	0.168976
2157	190	1.68	0.175873
2158.5	191	1.64	0.176415
2160	192	1.68	0.187652
2161.5	193	1.68	0.170797
2163	194	1.64	0.170797
2164.5	195	1.72	0.175011
2166	193	1.72	0.171601
2167.5	191	1.72	0.178662
2169	189	1.72	0.18091
2170.5	187	1.76	0.1789
2172	188	1.68	0.177788
2173.5	189	1.76	0.186824
2175	190	1.72	0.176934
2176.5	188	1.76	0.174455
2178	189	1.8	0.174455
2179.5	187	1.76	0.182429
2181	188	1.8	0.175835
2182.5	189	1.76	0.18133
2184	190	1.84	0.17034
2185.5	188	1.84	0.172836
2187	186	1.84	0.178272
2188.5	184	1.84	0.179581
2190	182	1.84	0.172836
2191.5	180	1.8	0.18262
2193	181	1.84	0.175011
2194.5	182	1.84	0.178272
2196	183	1.88	0.188055
2197.5	184	1.88	0.170978
2199	185	1.88	0.190229
2200.5	183	1.88	0.192485
2202	181	1.88	0.180656
2203.5	179	1.88	0.190437
2205	177	1.92	0.195756
2206.5	178	1.92	0.1758
2208	179	1.92	0.176853
2209.5	180	1.96	0.174479
2211	181	2	0.17767
2212.5	179	1.92	0.170223
2214	177	1.96	0.189373
2215.5	175	1.96	0.174747
2217	173	1.96	0.176853
2218.5	174	2	0.185428
2220	172	2	0.174748
2221.5	173	2	0.187511
2223	174	2	0.187511
2224.5	175	2.04	0.193762
2226	173	2.08	0.183345
2227.5	171	2	0.177094
2229	169	2.04	0.202096
2230.5	167	2.04	0.201054
2232	168	2.08	0.187511
2233.5	169	2.12	0.186609
2235	170	2.12	0.192795
2236.5	171	2.16	0.174758
2238	169	2.12	0.177789
2239.5	167	2.12	0.177789
2241	165	2.12	0.183685
2242.5	163	2.12	0.17348
2244	164	2.12	0.169398
2245.5	165	2.16	0.180623
2247	166	2.12	0.18688
2248.5	164	2.16	0.176011
2250	162	2.2	0.179011
2251.5	160	2.12	0.190012
2253	161	2.2	0.192012
2254.5	162	2.2	0.194012
2256	163	2.24	0.192012
2257.5	164	2.24	0.198032
2259	165	2.28	0.202983
2260.5	166	2.24	0.18714
2262	164	2.32	0.199012
2263.5	162	2.28	0.203012
2265	160	2.24	0.199022
2266.5	158	2.24	0.179219
2268	159	2.2	0.183179
2269.5	160	2.24	0.174268
2271	161	2.24	0.170599
2272.5	162	2.28	0.176481
2274	163	2.28	0.188361
2275.5	161	2.32	0.212634
2277	159	2.32	0.208751
2278.5	157	2.32	0.200012
2280	155	2.28	0.184627
2281.5	156	2.32	0.184627
2283	157	2.32	0.206743
2284.5	158	2.32	0.201917
2286	159	2.36	0.189535
2287.5	157	2.4	0.181916
2289	155	2.4	0.205727
2290.5	153	2.32	0.20287
2292	151	2.36	0.217156
2293.5	152	2.36	0.192319
2295	153	2.4	0.186678
2296.5	154	2.4	0.174296
2298	155	2.44	0.180011
2299.5	153	2.48	0.212394
2301	151	2.48	0.217156
2302.5	149	2.44	0.220013
2304	147	2.44	0.218881
2305.5	148	2.4	0.212277
2307	149	2.44	0.202843
2308.5	150	2.44	0.213221
2310	151	2.52	0.194404
2311.5	149	2.52	0.19347
2313	147	2.56	0.195382
2314.5	145	2.24	0.197234
2316	143	1.92	0.199078
2317.5	141	1.88	0.1889
2319	142	1.92	0.180745
2320.5	143	1.88	0.18625
2322	144	1.92	0.18625
2323.5	142	1.88	0.190837
2325	140	1.92	0.1889
2326.5	138	1.92	0.19353
2328	139	1.88	0.193055
2329.5	140	1.88	0.192385
2331	138	1.92	0.213834
2332.5	139	1.92	0.208077
2334	137	1.92	0.200012
2335.5	138	1.92	0.21211
2337	136	1.92	0.191212
2338.5	137	2	0.200806
2340	138	2.16	0.202393
2341.5	139	2.36	0.200806
2343	137	2.52	0.212813
2344.5	135	2.48	0.211124
2346	133	2.48	0.220648
2347.5	131	2.4	0.221273
2349	129	2.44	0.218124
2350.5	130	2.44	0.204774
2352	131	2.44	0.2016
2353.5	132	2.44	0.196837
2355	130	2.44	0.211124
2356.5	128	2.44	0.200806
2358	126	2.44	0.202393
2359.5	127	2.4	0.202393
2361	128	2.4	0.206362
2362.5	126	2.44	0.1945
2364	124	2.4	0.1882
2365.5	122	2.4	0.195288
2367	120	2.36	0.2008
2368.5	118	2.4	0.203981
2370	116	2.4	0.19525
2371.5	114	2.4	0.193663
2373	112	2.4	0.187313
2374.5	113	2.36	0.198437
2376	114	2.4	0.201587
2377.5	112	2.32	0.208743
2379	113	2.36	0.200806
2380.5	111	2.36	0.190488
2382	109	2.36	0.196044
2383.5	107	2.32	0.19135
2385	108	2.32	0.194456
2386.5	109	2.32	0.185726
2388	107	2.32	0.194456
2389.5	108	2.32	0.185726
2391	106	2.28	0.184932
2392.5	107	2.32	0.190563
2394	105	2.28	0.187313
2395.5	106	2.32	0.198425
2397	104	2.28	0.190488
2398.5	105	2.32	0.202412
2400	106	2.24	0.214413
2401.5	107	2.28	0.215213
2403	108	2.28	0.225411
2404.5	106	2.28	0.227792
2406	104	2.24	0.212711
2407.5	102	2.2	0.199219
2409	100	2.24	0.2016
2410.5	101	2.2	0.193663
2412	102	2.2	0.197631
2413.5	103	2.24	0.200812
2415	104	2.24	0.193612
2416.5	105	2.2	0.203981
2418	106	2.24	0.197631
2419.5	107	2.24	0.188107
2421	105	2.2	0.187211
2422.5	103	2.16	0.193612
2424	104	2.12	0.192012
2425.5	105	2.16	0.198412
2427	106	2.12	0.203187
2428.5	107	2.16	0.202412
2430	108	2.12	0.197612
2431.5	106	2.2	0.191212
2433	107	2.2	0.178411
2434.5	105	2.16	0.186302
2436	103	2.12	0.189528
2437.5	101	2.08	0.17985
2439	102	2.08	0.188011
2440.5	103	2.04	0.183211
2442	104	2.08	0.188812
2443.5	105	2.12	0.189612
2445	106	2.08	0.182411
2446.5	107	2.12	0.194412
2448	105	2.08	0.195212
2449.5	103	2.08	0.197593
2451	104	2.08	0.187108
2452.5	105	2.04	0.184011
2454	106	2.04	0.188011
2455.5	107	2	0.188011
2457	108	2	0.183076
2458.5	109	2.04	0.190334
2460	110	2.04	0.198399
2461.5	111	2	0.203238
2463	109	2.04	0.19356
2464.5	110	1.96	0.191069
2466	111	2	0.187003
2467.5	112	1.96	0.182125
2469	113	1.96	0.190256
2470.5	114	1.96	0.194367
2472	115	2	0.190334
2473.5	116	2	0.192754
2475	117	2	0.181463
2476.5	118	1.96	0.181463
2478	119	1.96	0.185495
2479.5	120	1.92	0.188721
2481	121	1.88	0.192754
2482.5	122	1.96	0.180811
2484	123	1.96	0.17121
2485.5	124	1.96	0.174411
2487	125	1.96	0.178582
2488.5	126	1.96	0.176201
2490	127	1.96	0.176201
2491.5	128	1.92	0.196837
2493	129	1.92	0.201612
2494.5	130	1.92	0.2016
2496	131	1.96	0.197631
2497.5	132	1.92	0.187413
2499	133	1.96	0.189775
2500.5	134	2	0.204737
2502	135	2.04	0.193713
2503.5	136	2	0.19765
2505	137	1.92	0.192869
2506.5	138	1.92	0.200012
2508	139	1.84	0.197631
2509.5	140	1.88	0.192925
2511	141	1.92	0.192075
2512.5	142	1.92	0.192925
2514	143	1.96	0.191418
2515.5	144	1.96	0.187608
2517	145	1.96	0.188293
2518.5	146	1.92	0.197668
2520	147	1.88	0.192199
2521.5	148	1.92	0.18673
2523	149	1.92	0.195288
2524.5	150	1.92	0.192138
2526	151	1.92	0.188384
2527.5	152	1.96	0.196136
2529	153	1.96	0.210866
2530.5	154	1.96	0.205481
2532	152	2	0.209388
2533.5	150	2	0.206989
2535	148	1.96	0.203113
2536.5	146	1.96	0.206263
2538	147	1.96	0.217982
2539.5	148	2	0.208606
2541	149	2	0.221719
2542.5	150	1.96	0.213191
2544	151	2	0.206214
2545.5	152	2	0.193089
2547	150	2.04	0.192319
2548.5	148	2.04	0.19226
2550	146	2.12	0.19381
2551.5	144	2.04	0.195361
2553	145	2.04	0.204664
2554.5	146	2	0.198462
2556	147	2.08	0.193035
2557.5	148	2.04	0.197686
2559	149	2.12	0.197704
2560.5	147	2.12	0.217843
2562	148	2.12	0.211641
2563.5	146	2.12	0.196935
2565	144	2.16	0.19155
2566.5	142	2.12	0.193035
2568	140	2.08	0.183732
2569.5	138	2.12	0.183857
2571	139	2.08	0.197722
2572.5	140	2.12	0.198474
2574	141	2.12	0.195397
2575.5	142	2.16	0.203089
2577	140	2.16	0.203859
2578.5	138	2.16	0.198462
2580	136	2.12	0.199243
2581.5	134	2.16	0.203089
2583	132	2.16	0.203089
2584.5	133	2.16	0.200012
2586	134	2.2	0.217571
2587.5	135	2.24	0.220468
2589	136	2.24	0.206073
2590.5	134	2.2	0.202302
2592	132	2.2	0.200776
2593.5	133	2.24	0.195432
2595	131	2.2	0.197739
2596.5	132	2.2	0.206119
2598	133	2.28	0.20678
2599.5	134	2.28	0.205316
2601	135	2.28	0.206831
2602.5	133	2.32	0.203772
2604	131	2.28	0.212892
2605.5	129	2.28	0.215051
2607	127	2.28	0.209787
2608.5	128	2.36	0.211207
2610	129	2.36	0.215051
2611.5	130	2.36	0.219562
2613	131	2.36	0.21881
2614.5	129	2.4	0.216555
2616	127	2.4	0.221226
2617.5	125	2.36	0.218953
2619	126	2.36	0.215803
2620.5	127	2.36	0.222741
2622	128	2.4	0.221226
2623.5	129	2.4	0.218953
2625	127	2.36	0.239112
2626.5	125	2.36	0.220468
2628	123	2.36	0.223322
2629.5	121	2.4	0.215051
2631	122	2.4	0.218953
2632.5	123	2.4	0.209861
2634	121	2.44	0.209861
2635.5	119	2.4	0.220468
2637	117	2.4	0.213649
2638.5	118	2.4	0.208283
2640	119	2.44	0.217306
2641.5	120	2.44	0.220468
2643	121	2.44	0.210539
2644.5	119	2.52	0.20678
2646	117	2.48	0.22257
2647.5	115	2.44	0.223498
2649	113	2.48	0.214299
2650.5	114	2.44	0.21881
2652	115	2.48	0.223148
2653.5	116	2.36	0.224074
2655	117	2.4	0.221066
2656.5	118	2.4	0.204524
2658	116	2.52	0.210619
2659.5	114	2.36	0.211291
2661	112	2.36	0.210539
2662.5	110	2.36	0.213446
2664	111	2.16	0.211865
2665.5	112	1.88	0.205938
2667	113	1.88	0.209642
2668.5	114	1.88	0.211207
2670	112	1.88	0.208222
2671.5	110	1.88	0.217924
2673	108	1.84	0.219416
2674.5	106	1.88	0.206028
2676	107	1.84	0.202268
2677.5	108	1.84	0.208968
2679	109	2	0.208161
2680.5	110	2.36	0.196389
2682	108	2.48	0.187693
2683.5	106	2.44	0.192319
2685	104	2.44	0.204908
2686.5	102	2.4	0.209602
2688	100	2.36	0.204742
2689.5	101	2.44	0.214107
2691	99	2.44	0.220819
2692.5	100	2.4	0.226859
2694	101	2.4	0.230215
2695.5	102	2.4	0.219608
2697	100	2.44	0.231095
2698.5	100	2.4	0.231307
2700	100	2.36	0.226365
2701.5	100	2.4	0.234242
2703	101	2.4	0.229544
2704.5	102	2.36	0.222987
2706	103	2.36	0.210824
2707.5	104	2.4	0.222311
2709	102	2.4	0.218381
2710.5	100	2.36	0.214299
2712	100	2.32	0.221635
2713.5	100	2.32	0.218381
2715	100	2.36	0.218381
2716.5	101	2.32	0.213618
2718	102	2.32	0.221931
2719.5	103	2.32	0.218506
2721	104	2.32	0.228096
2722.5	102	2.32	0.213712
2724	100	2.28	0.213116
2725.5	100	2.28	0.222083
2727	100	2.28	0.217255
2728.5	100	2.24	0.215985
2730	101	2.24	0.208978
2731.5	102	2.24	0.228979
2733	103	2.2	0.224319
2734.5	104	2.2	0.22293
2736	102	2.24	0.208346
2737.5	100	2.24	0.218069
2739	100	2.2	0.222236
2740.5	100	2.2	0.225014
2742	100	2.2	0.215985
2743.5	101	2.2	0.224489
2745	102	2.2	0.220993
2746.5	103	2.2	0.214596
2748	104	2.2	0.236378
2749.5	102	2.2	0.221692
2751	100	2.16	0.225189
2752.5	100	2.16	0.219027
2754	100	2.16	0.220293
2755.5	101	2.16	0.215398
2757	99	2.12	0.224662
2758.5	100	2.08	0.22114
2760	101	2.08	0.22607
2761.5	102	2.08	0.238312
2763	103	2.08	0.236894
2764.5	101	2.08	0.21207
2766	99	2.12	0.224836
2767.5	100	2.04	0.215013
2769	101	2.04	0.219872
2770.5	102	2.04	0.217744
2772	103	2.04	0.210013
2773.5	104	2	0.207155
2775	105	2.08	0.222871
2776.5	103	2.04	0.213584
2778	101	2.04	0.222156
2779.5	99	1.96	0.220013
2781	100	2	0.220157
2782.5	101	1.96	0.214402
2784	102	1.96	0.206487
2785.5	103	1.96	0.211524
2787	104	1.96	0.223927
2788.5	105	1.96	0.213682
2790	103	1.92	0.222316
2791.5	104	1.92	0.221753
2793	102	1.92	0.223202
2794.5	103	1.88	0.21668
2796	104	1.88	0.213882
2797.5	105	1.88	0.219721
2799	106	1.92	0.207366
2800.5	107	1.92	0.215454
2802	108	1.8	0.208772
2803.5	109	1.8	0.221337
2805	110	1.84	0.224278
2806.5	111	1.8	0.218396
2808	112	1.8	0.211124
2809.5	113	1.76	0.209642
2811	114	1.8	0.208161
2812.5	115	1.8	0.211207
2814	116	1.8	0.21705
2815.5	117	1.8	0.214087
2817	118	1.72	0.20449
2818.5	119	1.76	0.205236
2820	120	1.76	0.201505
2821.5	121	1.72	0.209787
2823	122	1.72	0.205276
2824.5	123	1.72	0.207531
2826	124	1.72	0.204558
2827.5	125	1.68	0.204524
2829	126	1.72	0.210539
2830.5	127	1.64	0.212134
2832	128	1.68	0.218195
2833.5	129	1.68	0.224256
2835	130	1.64	0.212227
2836.5	131	1.68	0.207646
2838	132	1.64	0.207646
2839.5	133	1.64	0.206883
2841	134	1.64	0.211463
2842.5	135	1.64	0.21528
2844	136	1.6	0.203859
2845.5	137	1.64	0.203859
2847	138	1.6	0.211551
2848.5	139	1.6	0.203859
2850	140	1.6	0.197704
2851.5	141	1.56	0.204628
2853	142	1.56	0.204664
2854.5	143	1.56	0.205439
2856	144	1.56	0.204664
2857.5	145	1.56	0.196887
2859	146	1.56	0.205439
2860.5	147	1.56	0.203113
2862	148	1.6	0.201575
2863.5	149	1.56	0.203113
2865	150	1.56	0.206214
2866.5	151	1.52	0.197668
2868	152	1.52	0.207044
2869.5	153	1.52	0.19845
2871	154	1.56	0.203162
2872.5	155	1.56	0.201587
2874	156	1.56	0.209462
2875.5	157	1.56	0.2008
2877	158	1.56	0.203919
2878.5	159	1.52	0.203919
2880	160	1.56	0.201587
2881.5	161	1.52	0.19845
2883	162	1.52	0.196106
2884.5	163	1.52	0.190563
2886	164	1.56	0.198437
2887.5	165	1.52	0.2008
2889	166	1.52	0.208674
2890.5	167	1.52	0.203949
2892	168	1.52	0.210249
2893.5	169	1.56	0.196862
2895	170	1.56	0.188988
2896.5	168	1.56	0.195288
2898	166	1.6	0.198425
2899.5	164	1.56	0.196012
2901	162	1.6	0.192812
2902.5	163	1.6	0.192812
2904	164	1.6	0.195212
2905.5	165	1.6	0.194412
2907	166	1.64	0.197631
2908.5	167	1.6	0.201612
2910	165	1.6	0.207155
2911.5	163	1.64	0.198425
2913	161	1.6	0.194412
2914.5	159	1.64	0.196837
2916	160	1.6	0.200812
2917.5	161	1.64	0.196012
2919	162	1.64	0.202412
2920.5	163	1.68	0.20969
2922	161	1.64	0.199206
2923.5	159	1.64	0.200012
2925	157	1.64	0.200825
2926.5	158	1.6	0.200825
2928	159	1.6	0.199206
2929.5	160	1.6	0.211395
2931	161	1.64	0.208077
2932.5	162	1.68	0.204851
2934	160	1.68	0.204891
2935.5	158	1.64	0.203264
2937	156	1.64	0.211395
2938.5	154	1.64	0.196733
2940	155	1.64	0.200832
2941.5	156	1.64	0.204931
2943	157	1.68	0.201652
2944.5	158	1.68	0.202471
2946	159	1.68	0.208143
2947.5	160	1.72	0.199192
2949	158	1.68	0.200012
2950.5	156	1.68	0.203291
2952	154	1.72	0.198373
2953.5	152	1.64	0.194274
2955	150	1.68	0.211488
2956.5	151	1.64	0.199192
2958	152	1.68	0.201652
2959.5	153	1.68	0.202471
2961	154	1.68	0.202492
2962.5	152	1.68	0.200012
2964	150	1.72	0.198359
2965.5	148	1.72	0.195845
2967	146	1.68	0.201679
2968.5	147	1.68	0.198345
2970	148	1.68	0.187511
2971.5	149	1.68	0.193345
2973	150	1.72	0.196651
2974.5	148	1.68	0.191608
2976	146	1.68	0.202533
2977.5	144	1.68	0.201693
2979	142	1.72	0.194179
2980.5	143	1.68	0.197512
2982	144	1.68	0.198331
2983.5	145	1.72	0.199172
2985	146	1.72	0.204214
2986.5	144	1.72	0.205945
2988	142	1.72	0.212618
2989.5	140	1.72	0.221862
2991	138	1.72	0.210182
2992.5	139	1.72	0.203402
2994	140	1.72	0.19497
2995.5	141	1.72	0.196622
2997	142	1.76	0.211877
[truncated: 1,002 more rows]

## Sheet: Algorithm2
Position	CR	BL	IRT
0	101	0.04	0
1.5	102	0.04	0
3	103	0.04	0.1
4.5	104	0.04	0.1
6	105	0.04	0.1
7.5	106	0.04	0.1
9	107	0.04	0.1
10.5	108	0.04	0.1
12	109	0.04	0.1
13.5	110	0.04	0.1
15	111	0.04	0.1
16.5	112	0.04	0.1
18	113	0.04	0.1
19.5	114	0.04	0.1
21	115	0.04	0.1
22.5	116	0.04	0.1
24	117	0.04	0.1
25.5	118	0.04	0.1
27	119	0.04	0.1
28.5	120	0.04	0.1
30	121	0.04	0.1
31.5	122	0.04	0.1
33	123	0.04	0.1
34.5	124	0.04	0.1
36	125	0.04	0.1
37.5	126	0.04	0.1
39	127	0.04	0.1
40.5	128	0.04	0.1
42	129	0.04	0.1
43.5	130	0.04	0.1
45	131	0.04	0.1
46.5	132	0.04	0.1
48	133	0.04	0.1
49.5	134	0.04	0.1
51	135	0.04	0.1
52.5	136	0.04	0.1
54	137	0.04	0.1
55.5	138	0.04	0.1
57	139	0.04	0.1
58.5	140	0.04	0.1
60	141	0.04	0.1
61.5	142	0.04	0.1
63	143	0.04	0.1
64.5	144	0.04	0.1
66	145	0.04	0.1
67.5	146	0.04	0.1
69	147	0.04	0.1
70.5	148	0.04	0.1
72	149	0.04	0.1
73.5	150	0.04	0.1
75	151	0.04	0.1
76.5	152	0.04	0.1
78	153	0.04	0.1
79.5	154	0.04	0.1
81	155	0.04	0.1
82.5	156	0.04	0.1
84	157	0.04	0.1
85.5	158	0.04	0.1
87	159	0.04	0.1
88.5	160	0.04	0.1
90	161	0.04	0.1
91.5	162	0.04	0.1
93	163	0.04	0.1
94.5	164	0.04	0.1
96	165	0.04	0.1
97.5	166	0.04	0.1
99	167	0.04	0.1
100.5	168	0.04	0.1
102	169	0.04	0.1
103.5	170	0.04	0.1
105	171	0.04	0.1
106.5	172	0.04	0.1
108	173	0.04	0.1
109.5	174	0.04	0.1
111	175	0.04	0.1
112.5	176	0.04	0.1
114	177	0.04	0.1
115.5	178	0.04	0.1
117	179	0.04	0.1
118.5	180	0.04	0.1
120	181	0.04	0.1
121.5	182	0.04	0.1
123	183	0.04	0.1
124.5	184	0.04	0.1
126	185	0.04	0.1
127.5	186	0.04	0.1
129	187	0.04	0.1
130.5	188	0.04	0.1
132	189	0.04	0.1
133.5	190	0.04	0.1
135	191	0.04	0.1
136.5	192	0.04	0.1
138	193	0.04	0.1
139.5	194	0.04	0.1
141	195	0.04	0.1
142.5	196	0.04	0.1
144	197	0.04	0.1
145.5	198	0.04	0.1
147	199	0.04	0.1
148.5	200	0.04	0.1
150	201	0.04	0.1
151.5	202	0.04	0.1
153	203	0.04	0.1
154.5	204	0.04	0.1
156	205	0.04	0.1
157.5	206	0.04	0.1
159	207	0.04	0.1
160.5	208	0.04	0.1
162	209	0.04	0.1
163.5	210	0.04	0.1
165	211	0.04	0.1
166.5	212	0.04	0.1
168	213	0.04	0.1
169.5	214	0.04	0.1
171	215	0.04	0.1
172.5	216	0.04	0.1
174	217	0.04	0.1
175.5	218	0.04	0.1
177	219	0.04	0.1
178.5	220	0.04	0.1
180	221	0.04	0.1
181.5	222	0.04	0.1
183	223	0.04	0.1
184.5	224	0.04	0.1
186	225	0.04	0.1
187.5	226	0.04	0.1
189	227	0.04	0.1
190.5	228	0.04	0.1
192	229	0.04	0.1
193.5	230	0.04	0.1
195	231	0.04	0.1
196.5	232	0.04	0.1
198	233	0.04	0.1
199.5	234	0.04	0.1
201	235	0.04	0.1
202.5	236	0.04	0.1
204	237	0.04	0.1
205.5	238	0.04	0.1
207	239	0.04	0.1
208.5	240	0.04	0.1
210	241	0.04	0.1
211.5	242	0.04	0.1
213	243	0.04	0.1
214.5	244	0.04	0.1
216	245	0.04	0.1
217.5	246	0.04	0.1
219	247	0.04	0.1
220.5	248	0.04	0.1
222	249	0.04	0.1
223.5	250	0.04	0.1
225	251	0.04	0.1
226.5	252	0.04	0.1
228	253	0.04	0.1
229.5	254	0.04	0.1
231	255	0.04	0.1
232.5	256	0.04	0.1
234	257	0.04	0.1
235.5	258	0.04	0.1
237	259	0.04	0.1
238.5	260	0.04	0.1
240	261	0.04	0.1
241.5	262	0.08	0.1
243	263	0.08	0.1
244.5	264	0.08	0.1
246	265	0.08	0.1
247.5	266	0.08	0.1
249	267	0.08	0.1
250.5	268	0.08	0.1
252	269	0.08	0.1
253.5	270	0.08	0.1
255	271	0.08	0.1
256.5	272	0.08	0.1
258	273	0.08	0.1
259.5	274	0.08	0.1
261	275	0.08	0.1
262.5	276	0.08	0.1
264	277	0.12	0.1
265.5	278	0.08	0.1
267	279	0.12	0.1
268.5	280	0.12	0.1
270	281	0.12	0.1
271.5	282	0.12	0.1
273	283	0.12	0.1
274.5	284	0.12	0.1
276	285	0.12	0.1
277.5	286	0.12	0.1
279	287	0.12	0.1
280.5	288	0.12	0.1
282	289	0.12	0.1
283.5	290	0.12	0.1
285	291	0.12	0.1
286.5	292	0.12	0.1
288	293	0.12	0.1
289.5	294	0.16	0.1
291	295	0.16	0.1
292.5	296	0.16	0.1
294	297	0.16	0.1
295.5	298	0.16	0.1
297	299	0.16	0.1
298.5	300	0.16	0.1
300	301	0.16	0.1
301.5	302	0.16	0.1
303	303	0.16	0.1
304.5	304	0.16	0.1
306	305	0.16	0.1
307.5	306	0.16	0.1
309	307	0.16	0.1
310.5	308	0.16	0.1
312	309	0.16	0.1
313.5	310	0.2	0.1
315	311	0.2	0.1
316.5	312	0.24	0.1
318	313	0.24	0.1
319.5	314	0.24	0.1
321	315	0.24	0.1
322.5	316	0.24	0.1
324	317	0.24	0.1
325.5	318	0.24	0.1
327	319	0.24	0.1
328.5	320	0.24	0.1
330	321	0.24	0.1
331.5	322	0.24	0.1
333	323	0.24	0.1
334.5	324	0.24	0.1
336	325	0.24	0.1
337.5	326	0.24	0.1
339	327	0.24	0.1
340.5	328	0.28	0.1
342	329	0.28	0.1
343.5	330	0.28	0.1
345	331	0.28	0.1
346.5	332	0.28	0.1
348	333	0.28	0.1
349.5	334	0.28	0.1
351	335	0.28	0.1
352.5	336	0.28	0.1
354	337	0.28	0.1
355.5	338	0.28	0.1
357	339	0.28	0.1
358.5	340	0.28	0.1
360	341	0.28	0.1
361.5	342	0.28	0.1
363	343	0.28	0.1
364.5	344	0.28	0.1
366	345	0.32	0.1125
367.5	346	0.32	0.125
369	347	0.32	0.125
370.5	348	0.32	0.125
372	349	0.32	0.125
373.5	350	0.32	0.137501
375	351	0.32	0.1125
376.5	352	0.32	0.1125
378	353	0.32	0.1
379.5	354	0.32	0.1125
381	355	0.32	0.1
382.5	356	0.32	0.1
384	357	0.32	0.1125
385.5	358	0.32	0.1125
387	359	0.32	0.137501
388.5	360	0.32	0.150001
390	361	0.32	0.125
391.5	362	0.32	0.1125
393	363	0.32	0.125
394.5	364	0.32	0.1125
396	365	0.32	0.1125
397.5	366	0.32	0.1125
399	366	0.32	0.130001
400.5	366	0.36	0.12
402	366	0.4	0.11
403.5	366	0.4	0.1
405	366	0.4	0.1
406.5	366	0.4	0.12
408	366	0.4	0.11
409.5	366	0.4	0.11
411	366	0.4	0.1
412.5	366	0.4	0.140001
414	366	0.4	0.1
415.5	366	0.4	0.1
417	366	0.4	0.1
418.5	366	0.4	0.1
420	366	0.4	0.1
421.5	366	0.4	0.11
423	366	0.4	0.12
424.5	366	0.4	0.1
426	366	0.4	0.12
427.5	366	0.4	0.109091
429	366	0.44	0.1
430.5	366	0.44	0.127273
432	366	0.44	0.1
433.5	366	0.44	0.109091
435	366	0.44	0.1
436.5	366	0.44	0.1
438	366	0.44	0.1
439.5	366	0.44	0.109091
441	366	0.44	0.109091
442.5	366	0.44	0.109091
444	366	0.44	0.1
445.5	366	0.44	0.1
447	366	0.44	0.109091
448.5	366	0.44	0.109091
450	366	0.44	0.109091
451.5	366	0.44	0.1
453	366	0.48	0.108334
454.5	366	0.48	0.116667
456	366	0.48	0.108334
457.5	366	0.48	0.108334
459	366	0.48	0.1
460.5	366	0.48	0.1
462	366	0.48	0.108334
463.5	366	0.48	0.116667
465	366	0.48	0.125
466.5	366	0.48	0.108334
468	366	0.48	0.108334
469.5	366	0.48	0.108334
471	366	0.48	0.108334
472.5	366	0.48	0.108334
474	366	0.48	0.116667
475.5	366	0.48	0.1
477	366	0.52	0.107693
478.5	366	0.52	0.107693
480	366	0.52	0.12857
481.5	366	0.56	0.107141
483	366	0.56	0.114284
484.5	366	0.56	0.128569
486	366	0.56	0.114284
487.5	366	0.56	0.114284
489	366	0.56	0.135712
490.5	366	0.56	0.107141
492	366	0.56	0.128569
493.5	366	0.56	0.114284
495	366	0.56	0.121427
496.5	366	0.56	0.107141
498	366	0.56	0.121427
499.5	366	0.56	0.128569
501	366	0.56	0.107141
502.5	366	0.56	0.107141
504	366	0.56	0.114284
505.5	366	0.6	0.107141
507	366	0.6	0.113332
508.5	366	0.6	0.113332
510	366	0.6	0.126665
511.5	366	0.6	0.119998
513	366	0.6	0.119998
514.5	366	0.6	0.126665
516	366	0.6	0.113332
517.5	366	0.6	0.133331
519	366	0.6	0.146664
520.5	366	0.6	0.106665
522	366	0.6	0.119998
523.5	366	0.6	0.126665
525	366	0.6	0.113332
526.5	366	0.6	0.099998
528	366	0.6	0.126665
529.5	366	0.6	0.113332
531	366	0.6	0.113332
532.5	366	0.6	0.119998
534	366	0.6	0.113332
535.5	366	0.64	0.113332
537	366	0.64	0.131248
538.5	366	0.64	0.124998
540	366	0.64	0.149998
541.5	366	0.64	0.149998
543	366	0.64	0.118748
544.5	366	0.64	0.106248
546	366	0.64	0.112498
547.5	366	0.64	0.131248
549	366	0.64	0.124998
550.5	366	0.64	0.118748
552	366	0.64	0.131248
553.5	366	0.64	0.137498
555	366	0.64	0.124998
556.5	366	0.64	0.124998
558	366	0.64	0.131248
559.5	366	0.64	0.112498
561	366	0.64	0.118748
562.5	366	0.64	0.106248
564	366	0.64	0.118748
565.5	366	0.64	0.118748
567	366	0.64	0.131248
568.5	366	0.68	0.143748
570	366	0.68	0.124998
571.5	366	0.68	0.162498
573	366	0.72	0.123528
574.5	366	0.72	0.12222
576	366	0.72	0.111109
577.5	366	0.72	0.116665
579	366	0.72	0.127776
580.5	366	0.72	0.127776
582	366	0.72	0.138887
583.5	366	0.72	0.111109
585	366	0.72	0.116665
586.5	366	0.72	0.116665
588	366	0.72	0.133331
589.5	366	0.72	0.12222
591	366	0.72	0.12222
592.5	366	0.72	0.12222
594	366	0.72	0.127776
595.5	366	0.72	0.127776
597	366	0.72	0.105554
598.5	366	0.72	0.12222
600	366	0.72	0.105554
601.5	366	0.72	0.105554
603	366	0.72	0.111109
604.5	366	0.72	0.127776
606	366	0.72	0.111109
607.5	366	0.76	0.111109
609	366	0.76	0.147366
610.5	366	0.76	0.142103
612	366	0.76	0.163155
613.5	366	0.76	0.115788
615	366	0.76	0.110525
616.5	366	0.76	0.115788
618	366	0.76	0.115788
619.5	366	0.76	0.131577
621	366	0.76	0.115788
622.5	366	0.76	0.126314
624	366	0.76	0.110525
625.5	366	0.76	0.110525
627	366	0.76	0.115788
628.5	366	0.76	0.131577
630	366	0.76	0.105262
631.5	366	0.76	0.121051
633	366	0.76	0.126314
634.5	366	0.76	0.121051
636	366	0.76	0.163155
637.5	366	0.76	0.13684
639	366	0.76	0.131577
640.5	366	0.76	0.142103
642	366	0.76	0.164997
643.5	366	0.8	0.139998
645	366	0.8	0.134998
646.5	366	0.8	0.129998
648	366	0.8	0.114998
649.5	366	0.8	0.144998
651	366	0.8	0.124998
652.5	366	0.8	0.134998
654	366	0.8	0.114998
655.5	366	0.8	0.129998
657	366	0.8	0.124998
658.5	366	0.8	0.124998
660	366	0.8	0.129998
661.5	366	0.8	0.114998
663	366	0.8	0.114998
664.5	366	0.8	0.114998
666	366	0.8	0.119998
667.5	366	0.8	0.109998
669	366	0.8	0.114998
670.5	366	0.8	0.104998
672	366	0.8	0.129998
673.5	366	0.8	0.109998
675	366	0.8	0.104998
676.5	366	0.84	0.10476
678	366	0.84	0.119046
679.5	366	0.84	0.114284
681	366	0.84	0.123808
682.5	366	0.84	0.138093
684	366	0.84	0.152379
685.5	366	0.88	0.122725
687	366	0.88	0.136362
688.5	366	0.88	0.154543
690	366	0.88	0.136362
691.5	366	0.88	0.145452
693	366	0.88	0.127271
694.5	366	0.88	0.11818
696	366	0.88	0.11818
697.5	366	0.88	0.131816
699	366	0.88	0.149998
700.5	366	0.88	0.127271
702	366	0.88	0.149998
703.5	366	0.88	0.140907
705	366	0.88	0.113635
706.5	366	0.88	0.145452
708	366	0.88	0.122725
709.5	366	0.88	0.131816
711	366	0.88	0.122725
712.5	366	0.88	0.136362
714	366	0.88	0.159088
715.5	366	0.88	0.127271
717	366	0.92	0.121737
718.5	366	0.92	0.11739
720	366	0.92	0.11739
721.5	366	0.92	0.139128
723	366	0.92	0.139128
724.5	366	0.92	0.143476
726	366	0.92	0.121737
727.5	366	0.92	0.139128
729	366	0.92	0.11739
730.5	366	0.92	0.156519
732	366	0.92	0.108694
733.5	366	0.92	0.11739
735	366	0.92	0.134781
736.5	366	0.92	0.130433
738	366	0.92	0.126085
739.5	366	0.92	0.130433
741	366	0.92	0.134781
742.5	366	0.92	0.11739
744	366	0.92	0.121737
745.5	366	0.96	0.121737
747	366	0.96	0.11739
748.5	366	0.96	0.120831
750	366	0.96	0.141665
751.5	366	0.96	0.137498
753	366	0.96	0.108332
754.5	366	0.96	0.116665
756	366	0.96	0.133331
757.5	366	0.96	0.124998
759	366	0.96	0.149998
760.5	366	0.96	0.124998
762	366	0.96	0.133331
763.5	366	0.96	0.154164
765	366	0.96	0.129165
766.5	366	0.96	0.154164
768	366	0.96	0.141665
769.5	366	0.96	0.170831
771	366	0.96	0.133331
772.5	366	0.96	0.124998
774	366	0.96	0.154164
775.5	366	0.96	0.120831
777	366	0.96	0.120831
778.5	366	0.96	0.131998
780	366	0.96	0.127998
781.5	366	1	0.147998
783	366	1	0.131998
784.5	366	1	0.135998
786	366	1	0.111998
787.5	366	1	0.131998
789	366	1	0.131998
790.5	366	1	0.143998
792	366	1	0.119998
793.5	366	1.04	0.127998
795	366	1.04	0.119229
796.5	366	1.04	0.138459
798	366	1.04	0.134613
799.5	366	1.04	0.126921
801	366	1.04	0.142306
802.5	366	1.04	0.134613
804	366	1.04	0.138459
805.5	366	1.04	0.138459
807	366	1.04	0.126921
808.5	366	1.04	0.134613
810	366	1.04	0.126921
811.5	366	1.04	0.130767
813	366	1.04	0.130767
814.5	366	1.04	0.149998
816	366	1.04	0.115383
817.5	366	1.04	0.123075
819	366	1.04	0.111537
820.5	366	1.04	0.161536
822	366	1.04	0.15769
823.5	366	1.04	0.161536
825	366	1.04	0.16296
826.5	366	1.08	0.137035
828	366	1.08	0.148146
829.5	366	1.08	0.140739
831	366	1.08	0.137035
832.5	366	1.08	0.140739
834	366	1.08	0.12222
835.5	366	1.08	0.114813
837	366	1.08	0.148146
838.5	366	1.08	0.16296
840	366	1.08	0.125924
841.5	366	1.08	0.129628
843	366	1.08	0.118517
844.5	366	1.08	0.133331
846	366	1.08	0.140739
847.5	366	1.08	0.144442
849	366	1.08	0.16296
850.5	366	1.08	0.129628
852	366	1.08	0.129628
853.5	366	1.08	0.114813
855	366	1.08	0.125924
856.5	366	1.12	0.15185
858	366	1.12	0.15185
859.5	366	1.12	0.146426
861	366	1.12	0.128569
862.5	366	1.12	0.146426
864	366	1.12	0.139284
865.5	366	1.12	0.160712
867	366	1.12	0.149998
868.5	366	1.12	0.160712
870	366	1.12	0.153569
871.5	366	1.12	0.124998
873	366	1.12	0.15714
874.5	366	1.08	0.142855
876	366	1.08	0.132141
877.5	366	1.08	0.139284
879	366	1.08	0.124998
880.5	366	1.08	0.139284
882	366	1.08	0.117855
883.5	366	1.08	0.128569
885	366	1.08	0.135712
886.5	366	1.08	0.124136
888	366	1.08	0.137929
889.5	366	1.08	0.131032
891	366	1.12	0.11724
892.5	366	1.12	0.127584
894	366	1.12	0.131032
895.5	366	1.12	0.113791
897	366	1.12	0.113791
898.5	366	1.12	0.131032
900	366	1.12	0.134481
901.5	366	1.12	0.168963
903	366	1.12	0.137929
904.5	366	1.12	0.141377
906	366	1.08	0.134481
907.5	366	1.12	0.141377
909	366	1.12	0.149998
910.5	366	1.12	0.156664
912	366	1.12	0.139998
913.5	366	1.12	0.123331
915	366	1.12	0.126665
916.5	366	1.12	0.133331
918	366	1.12	0.169997
919.5	366	1.12	0.146664
921	366	1.12	0.139998
922.5	366	1.12	0.143331
924	366	1.12	0.143331
925.5	366	1.12	0.156664
927	366	1.12	0.146664
928.5	366	1.12	0.129998
930	366	1.12	0.116665
931.5	366	1.12	0.126665
933	366	1.12	0.129998
934.5	366	1.12	0.156664
936	366	1.16	0.164514
937.5	366	1.16	0.141933
939	366	1.16	0.158062
940.5	366	1.16	0.154836
942	366	1.16	0.154836
943.5	366	1.12	0.158062
945	366	1.12	0.148385
946.5	366	1.12	0.161288
948	366	1.12	0.161288
949.5	366	1.12	0.170965
951	366	1.12	0.12903
952.5	366	1.12	0.141933
954	366	1.12	0.138708
955.5	366	1.12	0.141933
957	366	1.12	0.151611
958.5	366	1.12	0.154836
960	366	1.12	0.158062
961.5	366	1.12	0.125805
963	366	1.12	0.141933
964.5	366	1.12	0.137498
966	366	1.16	0.131248
967.5	366	1.16	0.174997
969	366	1.16	0.165622
970.5	366	1.16	0.153123
972	366	1.16	0.140623
973.5	366	1.16	0.137498
975	366	1.16	0.165622
976.5	366	1.16	0.168747
978	366	1.12	0.174997
979.5	366	1.08	0.137498
981	366	1.08	0.137498
982.5	366	1.08	0.137498
984	366	1.08	0.171872
985.5	366	1.08	0.159373
987	366	1.08	0.146873
988.5	366	1.08	0.143748
990	366	1.08	0.159373
991.5	366	1.08	0.143748
993	366	1.08	0.137498
994.5	366	1.08	0.124998
996	366	1.08	0.124998
997.5	366	1.12	0.148483
999	366	1.12	0.146873
1000.5	366	1.12	0.124998
1002	366	1.12	0.131248
1003.5	366	1.12	0.131248
1005	366	1.12	0.134373
1006.5	366	1.12	0.165622
1008	366	1.12	0.137498
1009.5	366	1.12	0.134373
1011	366	1.12	0.146873
1012.5	366	1.08	0.140623
1014	366	1.08	0.128123
1015.5	366	1.08	0.143748
1017	366	1.08	0.146873
1018.5	366	1.08	0.162498
1020	366	1.08	0.153123
1021.5	366	1.08	0.159373
1023	366	1.08	0.139392
1024.5	366	1.12	0.145452
1026	366	1.12	0.142422
1027.5	366	1.12	0.148483
1029	366	1.12	0.154543
1030.5	366	1.12	0.11818
1032	366	1.12	0.124998
1033.5	366	1.12	0.137498
1035	366	1.12	0.156248
1036.5	366	1.12	0.146873
1038	366	1.12	0.143748
1039.5	366	1.12	0.131248
1041	366	1.12	0.156248
1042.5	366	1.12	0.146873
1044	366	1.12	0.143748
1045.5	366	1.12	0.149998
1047	366	1.12	0.137498
1048.5	366	1.12	0.143748
1050	366	1.12	0.171872
1051.5	366	1.12	0.153123
1053	366	1.12	0.153123
1054.5	366	1.12	0.154543
1056	366	1.12	0.157573
1057.5	366	1.12	0.133331
1059	366	1.12	0.136362
1060.5	366	1.12	0.142422
1062	366	1.12	0.139392
1063.5	366	1.12	0.136362
1065	366	1.12	0.137498
1066.5	366	1.12	0.140623
1068	366	1.12	0.168747
1069.5	366	1.12	0.137498
1071	366	1.12	0.131248
1072.5	366	1.12	0.140623
1074	366	1.12	0.134373
1075.5	366	1.12	0.159373
1077	366	1.12	0.157573
1078.5	366	1.16	0.145452
1080	366	1.16	0.166664
1081.5	366	1.16	0.193936
1083	366	1.12	0.157573
1084.5	366	1.12	0.148483
1086	366	1.08	0.151513
1087.5	366	1.08	0.142422
1089	366	1.08	0.151513
1090.5	366	1.08	0.151513
1092	366	1.08	0.127271
1093.5	366	1.08	0.124241
1095	366	1.08	0.139392
1096.5	366	1.08	0.148483
1098	366	1.08	0.142422
1099.5	366	1.08	0.132256
1101	366	1.12	0.124998
1102.5	366	1.12	0.137498
1104	366	1.12	0.146873
1105.5	366	1.12	0.121873
1107	366	1.12	0.159373
1108.5	366	1.12	0.137498
1110	366	1.12	0.149998
1111.5	366	1.12	0.146873
1113	366	1.12	0.149998
1114.5	366	1.12	0.156248
1116	366	1.12	0.162498
1117.5	366	1.08	0.124998
1119	366	1.08	0.131248
1120.5	366	1.08	0.134373
1122	366	1.08	0.140623
1123.5	366	1.08	0.162498
1125	366	1.08	0.137498
1126.5	366	1.12	0.137498
1128	366	1.12	0.133331
1129.5	366	1.12	0.145452
1131	366	1.12	0.133331
1132.5	366	1.12	0.137498
1134	366	1.12	0.121873
1135.5	366	1.12	0.124998
1137	366	1.12	0.146873
1138.5	366	1.12	0.149998
1140	366	1.16	0.127271
1141.5	366	1.16	0.145452
1143	366	1.16	0.145452
1144.5	366	1.16	0.175755
1146	366	1.16	0.166664
1147.5	366	1.16	0.154543
1149	366	1.16	0.139392
1150.5	366	1.16	0.130301
1152	366	1.16	0.133331
1153.5	366	1.16	0.145452
1155	366	1.16	0.133331
1156.5	366	1.12	0.139392
1158	366	1.12	0.127271
1159.5	366	1.16	0.127271
1161	366	1.16	0.11515
1162.5	366	1.16	0.12941
1164	366	1.16	0.147057
1165.5	366	1.16	0.157573
1167	366	1.16	0.124241
1168.5	366	1.16	0.133331
1170	366	1.16	0.139392
1171.5	366	1.16	0.172725
1173	366	1.16	0.133331
1174.5	366	1.16	0.160604
1176	366	1.16	0.145452
1177.5	366	1.16	0.148483
1179	366	1.16	0.133331
1180.5	366	1.16	0.12121
1182	366	1.2	0.133331
1183.5	366	1.2	0.132351
1185	366	1.2	0.123528
1186.5	366	1.12	0.114704
1188	366	1.16	0.126469
1189.5	366	1.12	0.147057
1191	366	1.12	0.147057
1192.5	366	1.12	0.15588
1194	366	1.12	0.12941
1195.5	366	1.12	0.120586
1197	366	1.12	0.114704
1198.5	366	1.12	0.124998
1200	366	1.12	0.153123
1201.5	366	1.16	0.130301
1203	366	1.16	0.136362
1204.5	366	1.16	0.124241
1206	366	1.16	0.127271
1207.5	366	1.16	0.142422
1209	366	1.16	0.160604
1210.5	366	1.16	0.172725
1212	366	1.16	0.145452
1213.5	366	1.16	0.145452
1215	366	1.16	0.136362
1216.5	366	1.16	0.139392
1218	366	1.16	0.136362
1219.5	366	1.16	0.139392
1221	366	1.16	0.187876
1222.5	366	1.16	0.161762
1224	366	1.16	0.152939
1225.5	366	1.16	0.135292
1227	366	1.16	0.132351
1228.5	366	1.16	0.147057
1230	366	1.16	0.138233
1231.5	366	1.16	0.142422
1233	366	1.16	0.133331
1234.5	366	1.16	0.130301
1236	366	1.16	0.136362
1237.5	366	1.16	0.136362
1239	366	1.16	0.145452
1240.5	366	1.16	0.151513
1242	366	1.2	0.151513
1243.5	366	1.16	0.142422
1245	366	1.2	0.133331
1246.5	366	1.2	0.138233
1248	366	1.2	0.144115
1249.5	366	1.2	0.147057
1251	366	1.24	0.142855
1252.5	366	1.2	0.162855
1254	366	1.2	0.137141
1255.5	366	1.2	0.131427
1257	366	1.2	0.131427
1258.5	366	1.2	0.151426
1260	366	1.2	0.142855
1261.5	366	1.2	0.131427
1263	366	1.2	0.151426
1264.5	366	1.2	0.15714
1266	366	1.24	0.148569
1267.5	366	1.24	0.134284
1269	366	1.24	0.145712
1270.5	366	1.24	0.148569
1272	366	1.24	0.15714
1273.5	366	1.24	0.159998
1275	366	1.24	0.145712
1276.5	366	1.24	0.145712
1278	366	1.24	0.145712
1279.5	366	1.24	0.15714
1281	366	1.24	0.15714
1282.5	366	1.24	0.145712
1284	366	1.28	0.139998
1285.5	366	1.28	0.137141
1287	366	1.24	0.14722
1288.5	366	1.24	0.14722
1290	366	1.24	0.133331
1291.5	366	1.2	0.133331
1293	366	1.2	0.14722
1294.5	366	1.2	0.14722
1296	366	1.2	0.138887
1297.5	366	1.2	0.139998
1299	366	1.2	0.144115
1300.5	366	1.2	0.132351
1302	366	1.24	0.132351
1303.5	366	1.24	0.149998
1305	366	1.24	0.137141
1306.5	366	1.24	0.142855
1308	366	1.24	0.171426
1309.5	366	1.24	0.159998
1311	366	1.24	0.139998
1312.5	366	1.24	0.168569
1314	366	1.24	0.128569
1315.5	366	1.28	0.138887
1317	366	1.28	0.158331
1318.5	366	1.28	0.149998
1320	366	1.28	0.161109
1321.5	366	1.24	0.149998
1323	366	1.24	0.149998
1324.5	366	1.24	0.177775
1326	366	1.24	0.186108
1327.5	366	1.24	0.158331
1329	366	1.24	0.169442
1330.5	366	1.24	0.152775
1332	366	1.24	0.134284
1333.5	366	1.24	0.139998
1335	366	1.24	0.145712
1336.5	366	1.28	0.151426
1338	366	1.28	0.139998
1339.5	366	1.28	0.161109
1341	366	1.28	0.149998
1342.5	366	1.28	0.149998
1344	366	1.28	0.163886
1345.5	366	1.28	0.152775
1347	366	1.28	0.166664
1348.5	366	1.28	0.138887
1350	366	1.32	0.136109
1351.5	366	1.32	0.152775
1353	366	1.32	0.154052
1354.5	366	1.32	0.159457
1356	366	1.32	0.149998
1357.5	366	1.32	0.149998
1359	366	1.32	0.147366
1360.5	366	1.32	0.147366
1362	366	1.32	0.163155
1363.5	366	1.32	0.167565
1365	366	1.32	0.148646
1366.5	366	1.32	0.151349
1368	366	1.32	0.156754
1369.5	366	1.36	0.145944
1371	366	1.36	0.154052
1372.5	366	1.36	0.155261
1374	366	1.36	0.144735
1375.5	366	1.36	0.147366
1377	366	1.36	0.165787
1378.5	366	1.36	0.173682
1380	366	1.36	0.144735
1381.5	366	1.36	0.13684
1383	366	1.36	0.134208
1384.5	366	1.32	0.161536
1386	366	1.4	0.166664
1387.5	366	1.32	0.1641
1389	366	1.32	0.148716
1390.5	366	1.32	0.148716
1392	366	1.32	0.148716
1393.5	366	1.32	0.146152
1395	366	1.32	0.146152
1396.5	366	1.32	0.142103
1398	366	1.36	0.144735
1399.5	366	1.32	0.13243
1401	366	1.36	0.147366
1402.5	366	1.36	0.165787
1404	366	1.36	0.149998
1405.5	366	1.36	0.126314
1407	366	1.36	0.126314
1408.5	366	1.36	0.128945
1410	366	1.36	0.155261
1411.5	366	1.4	0.168418
1413	366	1.4	0.144735
1414.5	366	1.4	0.146152
1416	366	1.36	0.166664
1417.5	366	1.36	0.148716
1419	366	1.36	0.141023
1420.5	366	1.36	0.156408
1422	366	1.36	0.158972
1423.5	366	1.36	0.156408
1425	366	1.36	0.143588
1426.5	366	1.36	0.144998
1428	366	1.4	0.142498
1429.5	366	1.4	0.157498
1431	366	1.4	0.141023
1432.5	366	1.4	0.143588
1434	366	1.4	0.1641
1435.5	366	1.4	0.143588
1437	366	1.4	0.135895
1438.5	366	1.44	0.158972
1440	366	1.44	0.153844
1441.5	366	1.44	0.149998
1443	366	1.44	0.159998
1444.5	366	1.44	0.139998
1446	366	1.44	0.142498
1447.5	366	1.4	0.164997
1449	366	1.4	0.149998
1450.5	366	1.4	0.154998
1452	366	1.44	0.129998
1453.5	366	1.44	0.144998
1455	366	1.44	0.167497
1456.5	366	1.44	0.144998
1458	366	1.44	0.156095
1459.5	366	1.44	0.124388
1461	366	1.44	0.146339
1462.5	366	1.48	0.142498
1464	366	1.44	0.127498
1465.5	366	1.44	0.164997
1467	366	1.48	0.141461
1468.5	366	1.48	0.163412
1470	366	1.48	0.163412
1471.5	366	1.48	0.151217
1473	366	1.48	0.1439
1474.5	366	1.48	0.146339
1476	366	1.48	0.163412
1477.5	366	1.48	0.153656
1479	366	1.48	0.142855
1480.5	366	1.48	0.15476
1482	366	1.44	0.138093
1483.5	366	1.44	0.149998
1485	366	1.44	0.133331
1486.5	366	1.44	0.140474
1488	366	1.48	0.139533
1489.5	366	1.48	0.155812
1491	366	1.48	0.160463
1492.5	366	1.48	0.160463
1494	366	1.48	0.142855
1495.5	366	1.48	0.145236
1497	366	1.48	0.149998
1498.5	366	1.48	0.1439
1500	366	1.48	0.160973
1501.5	366	1.52	0.164283
1503	366	1.52	0.140474
1504.5	366	1.52	0.161902
1506	366	1.52	0.15714
1507.5	366	1.52	0.183331
1509	366	1.48	0.149998
1510.5	366	1.48	0.15476
1512	366	1.48	0.141858
1513.5	366	1.52	0.186044
1515	366	1.52	0.132556
1516.5	366	1.52	0.134882
1518	366	1.52	0.15116
1519.5	366	1.52	0.165114
1521	366	1.52	0.174416
1522.5	366	1.56	0.165114
1524	366	1.52	0.15116
1525.5	366	1.56	0.170452
1527	366	1.56	0.159088
1528.5	366	1.56	0.170452
1530	366	1.56	0.174416
1531.5	366	1.56	0.186044
1533	366	1.52	0.14318
1534.5	366	1.52	0.154543
1536	366	1.56	0.156816
1537.5	366	1.56	0.131816
1539	366	1.56	0.149998
1540.5	366	1.56	0.174997
1542	366	1.56	0.165907
1543.5	366	1.6	0.14318
1545	366	1.6	0.153331
1546.5	366	1.6	0.155553
1548	366	1.6	0.135553
1549.5	366	1.6	0.14222
1551	366	1.6	0.164442
1552.5	366	1.6	0.137776
1554	366	1.6	0.144442
1555.5	366	1.6	0.151109
1557	366	1.6	0.147824
1558.5	366	1.6	0.152172
1560	366	1.6	0.159998
1561.5	366	1.6	0.159998
1563	366	1.6	0.171108
1564.5	366	1.6	0.16222
1566	366	1.6	0.155553
1567.5	366	1.6	0.164442
1569	366	1.64	0.168886
1570.5	366	1.6	0.163041
1572	366	1.64	0.158693
1573.5	366	1.64	0.143476
1575	366	1.64	0.142551
1576.5	366	1.64	0.146806
1578	366	1.64	0.187231
1579.5	366	1.64	0.191486
1581	366	1.64	0.168083
1582.5	366	1.64	0.163827
1584	366	1.68	0.166664
1585.5	366	1.68	0.168747
1587	366	1.68	0.156248
1588.5	366	1.68	0.20208
1590	366	1.68	0.185104
1591.5	366	1.68	0.182976
1593	366	1.64	0.182976
1594.5	366	1.64	0.182976
1596	366	1.68	0.178721
1597.5	366	1.68	0.189359
1599	366	1.68	0.204345
1600.5	366	1.68	0.180848
1602	366	1.68	0.17021
1603.5	366	1.68	0.149998
1605	366	1.72	0.160414
1606.5	366	1.72	0.156248
1608	366	1.72	0.154164
1609.5	366	1.72	0.164581
1611	366	1.72	0.149998
1612.5	366	1.72	0.164581
1614	366	1.76	0.18958
1615.5	366	1.72	0.193747
1617	366	1.72	0.185711
1618.5	366	1.72	0.185711
1620	366	1.72	0.159181
1621.5	366	1.72	0.159181
1623	366	1.72	0.15714
1624.5	366	1.72	0.163263
1626	366	1.76	0.191834
1627.5	366	1.76	0.160414
1629	366	1.76	0.164581
1630.5	366	1.76	0.187497
1632	366	1.76	0.18163
1633.5	366	1.8	0.175997
1635	366	1.8	0.187997
1636.5	366	1.8	0.171997
1638	366	1.8	0.167997
1639.5	366	1.76	0.185997
1641	366	1.76	0.180389
1642.5	366	1.8	0.168625
1644	366	1.8	0.15686
1645.5	366	1.8	0.168625
1647	366	1.8	0.18235
1648.5	366	1.8	0.192154
1650	366	1.8	0.180389
1651.5	366	1.84	0.152939
1653	366	1.8	0.158821
1654.5	366	1.84	0.166664
1656	366	1.8	0.179997
1657.5	366	1.8	0.160782
1659	366	1.84	0.199997
1660.5	364	1.8	0.184311
1662	362	1.84	0.172546
1663.5	362	1.84	0.192154
1665	360	1.84	0.186272
1666.5	360	1.84	0.20784
1668	360	1.84	0.180389
1669.5	360	1.84	0.186536
1671	360	1.84	0.178843
1672.5	358	1.84	0.190382
1674	356	1.84	0.173074
1675.5	354	1.8	0.173074
1677	354	1.8	0.186536
1678.5	354	1.84	0.207689
1680	354	1.8	0.205657
1681.5	354	1.84	0.207544
1683	354	1.84	0.222638
1684.5	354	1.84	0.232689
1686	352	1.84	0.190382
1687.5	350	1.84	0.174997
1689	350	1.88	0.167305
1690.5	348	1.84	0.199997
1692	348	1.84	0.171151
1693.5	348	1.84	0.169809
1695	348	1.88	0.199997
1696.5	348	1.88	0.179243
1698	348	1.88	0.190738
1699.5	348	1.88	0.205657
1701	346	1.88	0.188676
1702.5	344	1.92	0.188886
1704	342	1.92	0.161109
1705.5	340	1.92	0.157405
1707	338	1.92	0.155553
1708.5	338	1.92	0.175923
1710	338	1.92	0.170368
1711.5	338	1.92	0.179627
1713	338	1.92	0.174071
1714.5	338	1.92	0.194542
1716	338	1.88	0.183634
1717.5	338	1.92	0.170906
1719	338	1.92	0.183634
1720.5	336	1.96	0.181815
1722	334	1.96	0.159998
1723.5	332	1.96	0.173212
1725	330	1.92	0.16727
1726.5	328	1.92	0.165452
1728	328	1.92	0.174543
1729.5	328	1.92	0.190906
1731	328	1.96	0.185452
1732.5	328	1.96	0.199997
1734	328	1.92	0.180354
1735.5	328	1.96	0.173212
1737	328	1.96	0.176783
1738.5	328	1.96	0.198211
1740	326	1.96	0.19464
1741.5	326	1.96	0.212497
1743	324	1.96	0.203568
1744.5	324	1.96	0.191069
1746	324	1.96	0.171426
1747.5	324	1.96	0.199997
1749	324	1.96	0.206893
1750.5	322	2	0.196488
1752	320	2	0.17719
1753.5	318	2	0.19298
1755	316	2	0.173682
1756.5	314	2	0.161401
1758	314	2	0.201751
1759.5	314	1.96	0.178945
1761	314	1.96	0.212277
1762.5	314	2	0.221049
1764	314	2	0.208618
1765.5	314	2.04	0.187928
1767	312	2.04	0.186204
1768.5	310	2.04	0.198273
1770	308	2.04	0.22241
1771.5	306	2.04	0.201721
1773	304	2.04	0.203445
1774.5	302	2	0.218962
1776	302	2.04	0.219295
1777.5	302	2.04	0.20526
1779	302	2	0.198243
1780.5	302	2	0.189652
1782	302	2.04	0.18448
1783.5	302	2.04	0.205169
1785	300	2.08	0.224135
1786.5	298	2.08	0.21379
1788	296	2.08	0.206893
1789.5	296	2.08	0.201721
1791	296	2.04	0.186204
1792.5	296	2.08	0.211663
1794	296	2.04	0.20333
1795.5	296	2.04	0.214997
1797	296	2.08	0.214997
1798.5	294	2.08	0.194912
1800	292	2.08	0.199997
1801.5	290	2.08	0.216946
1803	288	2.12	0.229996
1804.5	286	2.12	0.236663
1806	286	2.12	0.232783
1807.5	286	2.12	0.234423
1809	286	2.08	0.229505
1810.5	286	2.08	0.234423
1812	286	2.12	0.204915
1813.5	286	2.12	0.188522
1815	284	2.12	0.199997
1816.5	282	2.12	0.218029
1818	280	2.12	0.198358
1819.5	278	2.12	0.21639
1821	278	2.12	0.193545
1822.5	278	2.12	0.19344
1824	278	2.16	0.208194
1825.5	276	2.16	0.221308
1827	276	2.12	0.21639
1828.5	276	2.16	0.227865
1830	276	2.16	0.232783
1831.5	274	2.12	0.232255
1833	272	2.16	0.230642
1834.5	270	2.16	0.195158
1836	268	2.12	0.211287
1837.5	268	2.12	0.220964
1839	268	2.12	0.214513
1840.5	268	2.16	0.2129
1842	268	2.12	0.216126
1843.5	268	2.12	0.231743
1845	268	2.16	0.245158
1846.5	266	2.16	0.229029
1848	264	2.2	0.228122
1849.5	262	2.2	0.256246
1851	260	2.2	0.246871
1852.5	258	2.2	0.242184
1854	258	2.2	0.240621
1855.5	258	2.2	0.212497
1857	258	2.2	0.231246
1858.5	258	2.2	0.206247
1860	258	2.2	0.210934
1861.5	256	2.2	0.215622
1863	254	2.24	0.224612
1864.5	252	2.24	0.24615
1866	250	2.24	0.218458
1867.5	248	2.2	0.244612
1869	248	2.24	0.229227
1870.5	248	2.24	0.210766
1872	248	2.2	0.207689
1873.5	248	2.24	0.201535
1875	248	2.24	0.212304
1876.5	248	2.24	0.219997
1878	246	2.28	0.219694
1879.5	244	2.28	0.201512
1881	242	2.28	0.185072
1882.5	240	2.28	0.20746
1884	238	2.28	0.226862
1885.5	236	2.24	0.244772
1887	236	2.28	0.24925
1888.5	236	2.24	0.234325
1890	236	2.24	0.235817
1891.5	236	2.28	0.217907
1893	236	2.32	0.20746
1894.5	236	2.28	0.213232
1896	234	2.32	0.229408
1897.5	232	2.36	0.223526
1899	230	2.32	0.220892
1900.5	230	2.28	0.253727
1902	228	2.28	0.223877
1903.5	228	2.32	0.22537
1905	228	2.32	0.250742
1906.5	228	2.32	0.22537
1908	228	2.32	0.244114
1909.5	226	2.36	0.229408
1911	224	2.36	0.228982
1912.5	222	2.36	0.244924
1914	222	2.32	0.25217
1915.5	222	2.36	0.25217
1917	222	2.32	0.234282
1918.5	222	2.32	0.218837
1920	220	2.32	0.260866
1921.5	218	2.36	0.253619
1923	216	2.36	0.224638
1924.5	216	2.36	0.210147
1926	216	2.32	0.207252
1927.5	216	2.32	0.224293
1929	214	2.32	0.212865
1930.5	214	2.32	0.237152
1932	212	2.36	0.210008
1933.5	212	2.36	0.220008
1935	212	2.36	0.215724
1936.5	212	2.32	0.218581
1938	212	2.36	0.214295
1939.5	212	2.4	0.197151
1941	210	2.44	0.207051
1942.5	208	2.36	0.233814
1944	206	2.4	0.204234
1945.5	206	2.4	0.247899
1947	206	2.4	0.211277
1948.5	206	2.4	0.213708
1950	206	2.4	0.234257
1951.5	206	2.44	0.227408
1953	206	2.44	0.221928
1954.5	206	2.48	0.240552
1956	206	2.44	0.224335
1957.5	206	2.44	0.208229
1959	204	2.4	0.215079
1960.5	202	2.44	0.210969
1962	202	2.4	0.210969
1963.5	202	2.44	0.209469
1965	202	2.4	0.208118
1966.5	202	2.44	0.206766
1968	202	2.44	0.209469
1969.5	200	2.44	0.218929
1971	200	2.48	0.224335
1972.5	198	2.44	0.233795
1974	196	2.44	0.230678
1975.5	196	2.44	0.241904
1977	196	2.44	0.245958
1978.5	196	2.4	0.235147
1980	196	2.44	0.239201
1981.5	196	2.4	0.253346
1983	196	2.48	0.25868
1984.5	196	2.44	0.242679
1986	196	2.4	0.238679
1987.5	196	2.44	0.228959
1989	196	2.44	0.244749
1990.5	194	2.4	0.232906
1992	192	2.4	0.227284
1993.5	192	2.36	0.240272
1995	192	2.4	0.234223
1996.5	192	2.4	0.197378
1998	192	2.36	0.209101
1999.5	192	2.36	0.209221
2001	192	2.36	0.203958
2002.5	192	2.4	0.190799
2004	192	2.4	0.202642
2005.5	190	2.4	0.221064
2007	190	2.4	0.20659
2008.5	188	2.4	0.218193
2010	188	2.4	0.218193
2011.5	188	2.4	0.203907
2013	186	2.4	0.214297
2014.5	186	2.4	0.220525
2016	186	2.4	0.21155
2017.5	186	2.4	0.205074
2019	184	2.36	0.222797
2020.5	182	2.4	0.239253
2022	180	2.36	0.241785
2023.5	180	2.36	0.241785
2025	180	2.4	0.216467
2026.5	180	2.44	0.217512
2028	180	2.44	0.233763
2029.5	180	2.4	0.247513
2031	178	2.44	0.248115
2032.5	176	2.44	0.221531
2034	174	2.44	0.239254
2035.5	174	2.44	0.237988
2037	174	2.36	0.227512
2038.5	174	2.36	0.243763
2040	174	2.4	0.243763
2041.5	174	2.36	0.251866
2043	174	2.4	0.252453
2044.5	174	2.4	0.254892
2046	172	2.44	0.235379
2047.5	172	2.36	0.209888
2049	170	2.36	0.211123
2050.5	168	2.4	0.197542
2052	168	2.36	0.185195
2053.5	168	2.4	0.204949
2055	169	2.4	0.212357
2056.5	169	2.4	0.228408
2058	169	2.44	0.245136
2059.5	169	2.44	0.258551
2061	169	2.4	0.237363
2062.5	167	2.44	0.228062
2064	165	2.4	0.236158
2065.5	165	2.44	0.262666
2067	165	2.4	0.267485
2068.5	165	2.4	0.267485
2070	165	2.4	0.233748
2071.5	165	2.36	0.245797
2073	166	2.4	0.248207
2074.5	164	2.4	0.227724
2076	165	2.4	0.265491
2077.5	163	2.44	0.228584
2079	163	2.36	0.222905
2080.5	163	2.44	0.225013
2082	164	2.4	0.234131
2083.5	165	2.44	0.220013
2085	165	2.4	0.201175
2086.5	166	2.44	0.198849
2088	164	2.44	0.211507
2089.5	162	2.44	0.218404
2091	162	2.48	0.228749
2092.5	162	2.4	0.223002
2094	162	2.44	0.229899
2095.5	162	2.36	0.233347
2097	163	2.44	0.213806
2098.5	161	2.48	0.221853
2100	162	2.44	0.211507
2101.5	160	2.44	0.222741
2103	160	2.44	0.246606
2104.5	158	2.44	0.238651
2106	158	2.36	0.252288
2107.5	158	2.44	0.236378
2109	158	2.4	0.228423
2110.5	159	2.4	0.247742
2112	159	2.44	0.244333
2113.5	159	2.44	0.247742
2115	160	2.48	0.246606
2116.5	158	2.44	0.248879
2118	156	2.4	0.251701
2119.5	156	2.44	0.217991
2121	154	2.44	0.234846
2122.5	154	2.4	0.230351
2124	152	2.4	0.221125
2125.5	153	2.36	0.209002
2127	154	2.44	0.230351
2128.5	155	2.4	0.208804
2130	155	2.4	0.211969
2131.5	155	2.44	0.209795
2133	153	2.4	0.239145
2134.5	153	2.44	0.219579
2136	151	2.4	0.220666
2137.5	151	2.4	0.229684
2139	151	2.4	0.232623
2140.5	151	2.4	0.245667
2142	152	2.44	0.24458
2143.5	152	2.4	0.248928
2145	153	2.4	0.23371
2146.5	153	2.44	0.235884
2148	151	2.4	0.258711
2149.5	151	2.4	0.26306
2151	149	2.4	0.259356
2152.5	149	2.4	0.24507
2154	147	2.44	0.234797
2155.5	148	2.44	0.233348
2157	149	2.4	0.234423
2158.5	150	2.44	0.235498
2160	151	2.44	0.24195
2161.5	151	2.44	0.24044
2163	151	2.44	0.244807
2164.5	149	2.44	0.223172
2166	147	2.4	0.2537
2167.5	148	2.44	0.265279
2169	149	2.44	0.270543
2170.5	150	2.44	0.259391
2172	148	2.48	0.265641
2173.5	148	2.44	0.278142
2175	148	2.48	0.279184
2176.5	146	2.44	0.279184
2178	144	2.48	0.290739
2179.5	144	2.4	0.267693
2181	145	2.44	0.265673
2182.5	146	2.4	0.254561
2184	147	2.44	0.24951
2185.5	147	2.48	0.257591
2187	147	2.44	0.234358
2188.5	147	2.44	0.206073
2190	145	2.48	0.231647
2191.5	145	2.44	0.227565
2193	143	2.44	0.243449
2194.5	143	2.44	0.25052
2196	144	2.44	0.255571
2197.5	145	2.44	0.250015
2199	145	2.44	0.230317
2200.5	145	2.48	0.238398
2202	145	2.48	0.237388
2203.5	143	2.44	0.241429
2205	143	2.44	0.253015
2206.5	141	2.44	0.282017
2208	142	2.44	0.277468
2209.5	143	2.4	0.274274
2211	144	2.44	0.287146
2212.5	145	2.48	0.24556
2214	145	2.52	0.256451
2215.5	143	2.48	0.261402
2217	143	2.44	0.24853
2218.5	141	2.44	0.258839
2220	141	2.44	0.258839
2221.5	139	2.48	0.269919
2223	139	2.44	0.262516
2224.5	140	2.48	0.262516
2226	141	2.44	0.265401
2227.5	141	2.44	0.248092
2229	141	2.44	0.24713
2230.5	141	2.48	0.26021
2232	139	2.48	0.258268
2233.5	139	2.48	0.262152
2235	139	2.48	0.250501
2236.5	139	2.44	0.254384
2238	137	2.44	0.256746
2239.5	137	2.44	0.246169
2241	137	2.44	0.257708
2242.5	137	2.48	0.286556
2244	137	2.48	0.281922
2245.5	138	2.44	0.280017
2247	138	2.48	0.265731
2248.5	138	2.44	0.23492
2250	136	2.44	0.242468
2251.5	136	2.48	0.249539
2253	137	2.48	0.244355
2254.5	138	2.48	0.251902
2256	138	2.48	0.263224
2257.5	136	2.44	0.276432
2259	136	2.44	0.247679
2260.5	136	2.44	0.238332
2262	136	2.44	0.238694
2263.5	137	2.4	0.247185
2265	135	2.44	0.253789
2266.5	136	2.44	0.26228
2268	136	2.44	0.259275
2269.5	137	2.4	0.264236
2271	135	2.52	0.258731
2272.5	135	2.48	0.252793
2274	135	2.48	0.266989
2275.5	135	2.48	0.248639
2277	135	2.48	0.243134
2278.5	133	2.48	0.261277
2280	133	2.52	0.278395
2281.5	133	2.44	0.262178
2283	134	2.44	0.237287
2284.5	135	2.44	0.232741
2286	135	2.48	0.225239
2287.5	135	2.52	0.223228
2289	133	2.44	0.238068
2290.5	133	2.48	0.230103
2292	133	2.44	0.246918
2293.5	133	2.48	0.251801
2295	131	2.4	0.255373
2296.5	132	2.48	0.258051
2298	133	2.44	0.264618
2299.5	133	2.48	0.240723
2301	133	2.48	0.255768
2302.5	133	2.52	0.255768
2304	133	2.48	0.250893
2305.5	133	2.52	0.236857
2307	133	2.44	0.257407
2308.5	133	2.52	0.248261
2310	131	2.48	0.25177
2311.5	131	2.48	0.257033
2313	131	2.44	0.25132
2314.5	131	2.44	0.247841
2316	131	2.4	0.24212
2317.5	132	2.44	0.231593
2319	130	2.48	0.236536
2320.5	130	2.48	0.244843
2322	130	2.44	0.242256
2323.5	130	2.48	0.231911
2325	130	2.4	0.21553
2326.5	131	2.44	0.229324
2328	131	2.44	0.231911
2329.5	129	2.48	0.237083
2331	129	2.44	0.247429
2332.5	129	2.48	0.242256
2334	130	2.44	0.235667
2335.5	130	2.44	0.234202
2337	131	2.44	0.229929
2338.5	132	2.48	0.24104
2340	133	2.44	0.236767
2341.5	131	2.48	0.228219
2343	131	2.52	0.250443
2344.5	131	2.52	0.233348
2346	131	2.44	0.235912
2347.5	129	2.44	0.234202
2349	129	2.44	0.232493
2350.5	130	2.44	0.23967
2352	131	2.4	0.24493
2353.5	132	2.44	0.243235
2355	132	2.44	0.249168
2356.5	130	2.48	0.243235
2358	130	2.48	0.23476
2359.5	130	2.48	0.225655
2361	130	2.44	0.23867
2362.5	128	2.4	0.228585
2364	128	2.4	0.227745
2365.5	128	2.44	0.243712
2367	129	2.4	0.214299
2368.5	127	2.44	0.219505
2370	128	2.48	0.226064
2371.5	129	2.44	0.243348
2373	129	2.48	0.235014
2374.5	129	2.44	0.2369
2376	129	2.44	0.222145
2377.5	129	2.44	0.231419
2379	129	2.4	0.233621
2380.5	130	2.4	0.240179
2382	130	2.4	0.2369
2383.5	131	2.44	0.245097
2385	129	2.52	0.233899
2386.5	129	2.44	0.25952
2388	129	2.44	0.260672
2389.5	129	2.44	0.250015
2391	127	2.48	0.252474
2392.5	127	2.44	0.239039
2394	127	2.48	0.238539
2395.5	128	2.44	0.242291
2397	128	2.44	0.22603
2398.5	128	2.4	0.225424
2400	128	2.48	0.227433
2401.5	128	2.48	0.229046
2403	126	2.44	0.232272
2404.5	126	2.44	0.238415
2406	127	2.48	0.224207
2407.5	127	2.48	0.222594
2409	127	2.4	0.229046
2410.5	127	2.48	0.234692
2412	127	2.48	0.233885
2413.5	127	2.44	0.24717
2415	127	2.44	0.241478
2416.5	127	2.44	0.242757
2418	125	2.44	0.228814
2419.5	125	2.44	0.229614
2421	125	2.4	0.245983
2422.5	125	2.4	0.234692
2424	126	2.48	0.235498
2425.5	126	2.48	0.244459
2427	126	2.48	0.239385
2428.5	126	2.48	0.215092
2430	126	2.4	0.207887
2431.5	126	2.48	0.207887
2433	126	2.48	0.214186
2434.5	126	2.44	0.215092
2436	126	2.44	0.220648
2437.5	127	2.48	0.234141
2439	127	2.48	0.232554
2440.5	127	2.48	0.233348
2442	127	2.48	0.232554
2443.5	127	2.48	0.222236
2445	127	2.48	0.220486
2446.5	127	2.48	0.229148
2448	127	2.48	0.224423
2449.5	127	2.52	0.213505
2451	127	2.44	0.225998
2452.5	127	2.44	0.212611
2454	127	2.44	0.212513
2455.5	127	2.44	0.217201
2457	125	2.4	0.224423
2458.5	125	2.4	0.226576
2460	126	2.4	0.227146
2461.5	126	2.44	0.219393
2463	127	2.48	0.214742
2464.5	127	2.44	0.220944
2466	128	2.48	0.217068
2467.5	128	2.48	0.227146
2469	126	2.48	0.223269
2470.5	126	2.48	0.228696
2472	126	2.48	0.225595
2473.5	126	2.44	0.22637
2475	126	2.44	0.227146
2476.5	126	2.44	0.227146
2478	127	2.44	0.212416
2479.5	125	2.44	0.213859
2481	126	2.48	0.21309
2482.5	126	2.48	0.218334
2484	126	2.48	0.204558
2485.5	126	2.48	0.200776
2487	126	2.48	0.20077
2488.5	126	2.44	0.209861
2490	126	2.48	0.214407
2491.5	126	2.44	0.21668
2493	126	2.44	0.217571
2494.5	127	2.44	0.221388
2496	128	2.48	0.225968
2497.5	126	2.48	0.214407
2499	126	2.52	0.206883
2500.5	126	2.52	0.206119
2502	126	2.44	0.211463
2503.5	126	2.44	0.203043
2505	126	2.48	0.213754
2506.5	126	2.4	0.214407
2508	127	2.44	0.217438
2509.5	128	2.48	0.225771
2511	128	2.48	0.230548
2512.5	128	2.48	0.231312
2514	128	2.48	0.219097
2515.5	126	2.48	0.223678
2517	126	2.48	0.226168
2518.5	126	2.4	0.219244
2520	126	2.4	0.211551
2521.5	126	2.44	0.213859
2523	126	2.44	0.222151
2524.5	127	2.44	0.22257
2526	128	2.44	0.211953
2527.5	126	2.48	0.2127
2529	126	2.44	0.220163
2530.5	126	2.48	0.202997
2532	126	2.36	0.211953
2533.5	126	2.44	0.197027
2535	126	2.4	0.203744
2536.5	127	2.4	0.204524
2538	127	2.36	0.20742
2539.5	127	2.44	0.215569
2541	127	2.4	0.204424
2542.5	127	2.44	0.202218
2544	127	2.4	0.20516
2545.5	127	2.4	0.213984
2547	125	2.4	0.210962
2548.5	125	2.44	0.203689
2550	126	2.44	0.210307
2551.5	126	2.36	0.205895
2553	126	2.4	0.208836
2554.5	127	2.4	0.241927
2556	128	2.4	0.218396
2557.5	129	2.44	0.21766
2559	129	2.48	0.220602
2560.5	127	2.44	0.221181
2562	127	2.44	0.205122
2563.5	127	2.44	0.220451
2565	127	2.4	0.211607
2566.5	125	2.4	0.218261
2568	126	2.44	0.231898
2569.5	127	2.44	0.217279
2571	128	2.44	0.210804
2572.5	128	2.48	0.212332
2574	128	2.48	0.200012
2575.5	128	2.48	0.201462
2577	128	2.48	0.20581
2578.5	128	2.48	0.198573
2580	126	2.48	0.209365
2581.5	126	2.44	0.206487
2583	127	2.48	0.210727
2584.5	128	2.44	0.215841
2586	128	2.48	0.22951
2587.5	128	2.48	0.227352
2589	128	2.48	0.235014
2590.5	128	2.48	0.241022
2592	128	2.48	0.232388
2593.5	128	2.44	0.238144
2595	126	2.4	0.21287
2596.5	127	2.4	0.214402
2598	128	2.44	0.217279
2599.5	129	2.48	0.210158
2601	129	2.44	0.214402
2602.5	129	2.44	0.222316
2604	129	2.52	0.219438
2605.5	129	2.48	0.215841
2607	129	2.48	0.209365
2608.5	129	2.44	0.211524
2610	127	2.44	0.210158
2611.5	127	2.44	0.214402
2613	128	2.44	0.196415
2614.5	129	2.44	0.202171
2616	130	2.44	0.210158
2617.5	130	2.48	0.195664
2619	130	2.48	0.217999
2620.5	130	2.48	0.220013
2622	130	2.48	0.207105
2623.5	128	2.48	0.197884
2625	128	2.48	0.194338
2626.5	128	2.44	0.20787
2628	129	2.4	0.20214
2629.5	130	2.36	0.216325
2631	131	2.44	0.213584
2632.5	131	2.44	0.213488
2634	131	2.48	0.219027
2635.5	131	2.44	0.218323
2637	131	2.48	0.213488
2638.5	129	2.48	0.204238
2640	129	2.44	0.204238
2641.5	130	2.4	0.199303
2643	131	2.44	0.201421
2644.5	132	2.44	0.21128
2646	133	2.44	0.204942
2647.5	133	2.52	0.212779
2649	133	2.44	0.204977
2650.5	131	2.48	0.21136
2652	131	2.52	0.209942
2653.5	131	2.44	0.212689
2655	129	2.44	0.211985
2656.5	130	2.4	0.216097
2658	131	2.48	0.21621
2659.5	132	2.44	0.207006
2661	132	2.52	0.218195
2662.5	132	2.52	0.220293
2664	132	2.48	0.23428
2665.5	132	2.44	0.211901
2667	132	2.48	0.203485
2668.5	130	2.44	0.209803
2670	131	2.44	0.199313
2671.5	132	2.44	0.209104
2673	132	2.44	0.195816
2674.5	133	2.44	0.206351
2676	133	2.48	0.213902
2677.5	134	2.44	0.22293
2679	132	2.48	0.22379
2680.5	132	2.48	0.216796
2682	132	2.44	0.2133
2683.5	132	2.48	0.206957
2685	133	2.44	0.211202
2686.5	134	2.48	0.211901
2688	135	2.48	0.211901
2689.5	135	2.48	0.211202
2691	136	2.48	0.224662
2692.5	134	2.44	0.210502
2694	134	2.48	0.206957
2695.5	134	2.44	0.215398
2697	134	2.48	0.24307
2698.5	134	2.4	0.222236
2700	132	2.48	0.221541
2701.5	132	2.44	0.228486
2703	133	2.4	0.224841
2704.5	134	2.44	0.218763
2706	135	2.48	0.217374
2707.5	136	2.44	0.20415
2709	136	2.44	0.207652
2710.5	136	2.44	0.212513
2712	134	2.44	0.225708
2713.5	134	2.4	0.228486
2715	134	2.4	0.227792
2716.5	134	2.4	0.217374
2718	134	2.44	0.217374
2719.5	135	2.44	0.229669
2721	136	2.44	0.220013
2722.5	137	2.44	0.223462
2724	138	2.44	0.235431
2725.5	138	2.48	0.219458
2727	138	2.44	0.218069
2728.5	136	2.52	0.21668
2730	136	2.4	0.209668
2731.5	136	2.48	0.206909
2733	137	2.44	0.211124
2734.5	138	2.44	0.213806
2736	139	2.4	0.203461
2737.5	140	2.44	0.205568
2739	138	2.52	0.211124
2740.5	138	2.52	0.212513
2742	138	2.48	0.215875
2743.5	136	2.48	0.218069
2745	136	2.44	0.234737
2746.5	136	2.44	0.218069
2748	137	2.44	0.22293
2749.5	138	2.44	0.222772
2751	139	2.44	0.220703
2752.5	140	2.44	0.211124
2754	141	2.48	0.213207
2755.5	141	2.44	0.235876
2757	139	2.44	0.225708
2758.5	139	2.44	0.222236
2760	137	2.44	0.224152
2761.5	137	2.44	0.218763
2763	138	2.44	0.235876
2764.5	139	2.44	0.233118
2766	140	2.44	0.233118
2767.5	141	2.4	0.235187
2769	142	2.4	0.2276
2770.5	142	2.44	0.225531
2772	140	2.48	0.218069
2773.5	140	2.44	0.206263
2775	140	2.44	0.20553
2776.5	140	2.4	0.206957
2778	140	2.44	0.212513
2779.5	140	2.44	0.21043
2781	141	2.36	0.217496
2782.5	142	2.4	0.237514
2784	143	2.4	0.22293
2785.5	144	2.4	0.218763
2787	144	2.4	0.220152
2788.5	142	2.4	0.213902
2790	142	2.4	0.224319
2791.5	142	2.44	0.224489
2793	140	2.4	0.209735
2794.5	141	2.4	0.215291
2796	142	2.36	0.22293
2797.5	143	2.4	0.23057
2799	144	2.4	0.218195
2800.5	145	2.4	0.218195
2802	146	2.4	0.218069
2803.5	146	2.44	0.220993
2805	144	2.4	0.222391
2806.5	144	2.36	0.222391
2808	142	2.4	0.215398
2809.5	143	2.36	0.204208
2811	144	2.36	0.213999
2812.5	145	2.4	0.21128
2814	146	2.4	0.210576
2815.5	147	2.4	0.207759
2817	147	2.4	0.21136
2818.5	147	2.4	0.203559
2820	145	2.36	0.21136
2821.5	143	2.4	0.210013
2823	143	2.36	0.213488
2824.5	144	2.32	0.219027
2826	145	2.36	0.22114
2827.5	146	2.36	0.214802
2829	147	2.32	0.216915
2830.5	148	2.32	0.224836
2832	149	2.36	0.210651
2833.5	149	2.4	0.21207
2835	147	2.4	0.198584
2836.5	147	2.36	0.196441
2838	147	2.36	0.207105
2839.5	148	2.36	0.225546
2841	149	2.32	0.233348
2842.5	150	2.28	0.231929
2844	151	2.28	0.22129
2845.5	152	2.32	0.229801
2847	153	2.32	0.226964
2848.5	151	2.32	0.221999
2850	149	2.32	0.232638
2851.5	149	2.28	0.236185
2853	147	2.36	0.236443
2854.5	148	2.32	0.226442
2856	149	2.28	0.215727
2857.5	150	2.32	0.215121
2859	151	2.32	0.216442
2860.5	152	2.28	0.220013
2862	153	2.28	0.217999
2863.5	154	2.28	0.219438
2865	154	2.32	0.219299
2866.5	152	2.32	0.220877
2868	152	2.32	0.215121
2869.5	150	2.28	0.21656
2871	151	2.28	0.207207
2872.5	152	2.28	0.212243
2874	153	2.28	0.212243
2875.5	154	2.28	0.222316
2877	155	2.24	0.207926
2878.5	156	2.24	0.210085
2880	154	2.32	0.206534
2881.5	154	2.28	0.205048
2883	152	2.28	0.197134
2884.5	153	2.32	0.20581
2886	153	2.2	0.209365
2887.5	151	2.24	0.209365
2889	152	2.24	0.208708
2890.5	153	2.24	0.199288
2892	154	2.24	0.205085
2893.5	155	2.24	0.203636
2895	156	2.24	0.202186
2896.5	157	2.24	0.205085
2898	155	2.28	0.202202
2899.5	155	2.28	0.219866
2901	155	2.28	0.233838
2902.5	155	2.2	0.229941
2904	156	2.28	0.233838
2905.5	156	2.2	0.23825
2907	157	2.2	0.221337
2908.5	157	2.2	0.220602
2910	158	2.28	0.211042
2911.5	159	2.24	0.221337
2913	160	2.2	0.205938
2914.5	160	2.2	0.194086
2916	160	2.24	0.205938
2917.5	160	2.24	0.206679
2919	160	2.24	0.208902
2920.5	161	2.16	0.207475
2922	161	2.2	0.215569
2923.5	161	2.2	0.214087
2925	161	2.16	0.220013
2926.5	161	2.24	0.211124
2928	162	2.24	0.20742
2929.5	162	2.24	0.20449
2931	162	2.2	0.200759
2932.5	162	2.24	0.203744
2934	162	2.2	0.20678
2935.5	162	2.2	0.203772
2937	163	2.16	0.20449
2938.5	163	2.2	0.198508
2940	163	2.16	0.203772
2941.5	163	2.24	0.202251
2943	163	2.2	0.211291
2944.5	163	2.2	0.218058
2946	163	2.2	0.217306
2947.5	164	2.16	0.212134
2949	164	2.2	0.2038
2950.5	164	2.16	0.218058
2952	164	2.16	0.205316
2953.5	164	2.12	0.211377
2955	164	2.12	0.215922
2956.5	164	2.16	0.2107
2958	165	2.16	0.206883
2959.5	165	2.12	0.199249
2961	165	2.12	0.206119
2962.5	165	2.12	0.21528
2964	165	2.16	0.21299
2965.5	165	2.16	0.211551
2967	165	2.16	0.21309
2968.5	165	2.12	0.20854
2970	165	2.12	0.211641
2971.5	166	2.12	0.20854
2973	166	2.12	0.211732
2974.5	166	2.12	0.204664
2976	166	2.12	0.212416
2977.5	166	2.12	0.189934
2979	166	2.08	0.204664
2980.5	166	2.16	0.217068
2982	166	2.12	0.213294
2983.5	166	2.12	0.208606
2985	167	2.08	0.210866
2986.5	167	2.12	0.211732
2988	167	2.12	0.210169
2989.5	167	2.12	0.207825
2991	167	2.08	0.203137
2992.5	167	2.08	0.200794
2994	167	2.12	0.206263
2995.5	168	2.08	0.2047
2997	168	2.12	0.203919
[truncated: 1,002 more rows]
