# Supplementary material for: Distributed transmission power control for communication congestion control and awareness enhancement in VANETs
Source: PLoS One. 2018 Sep 5;13(9):e0203261. doi: 10.1371/journal.pone.0203261 (PMC6124742; doi:10.1371/journal.pone.0203261)
Supplement: S1 File — (ZIP) [file pone.0203261.s001.zip › DynamicScenario2.xlsx]

## Sheet: Algorithm2(VehicleID=150)
Time	CR	BL
0	101	0.44
0.1	102	0.84
0.2	103	0.84
0.3	104	0.84
0.4	105	0.84
0.5	106	0.84
0.6	107	0.84
0.7	108	0.84
0.8	109	0.84
0.9	110	0.84
1	111	0.88
1.1	112	0.88
1.2	113	0.92
1.3	114	0.92
1.4	115	0.92
1.5	116	0.92
1.6	117	0.92
1.7	118	0.92
1.8	119	0.92
1.9	120	0.92
2	121	0.96
2.1	122	0.92
2.2	123	1
2.3	124	1
2.4	125	1
2.5	126	1
2.6	127	1
2.7	128	1
2.8	129	1
2.9	130	1.04
3	131	1
3.1	132	1.04
3.2	133	1
3.3	134	1.08
3.4	135	1.08
3.5	136	1.08
3.6	137	1.08
3.7	138	1.08
3.8	139	1.08
3.9	140	1.08
4	141	1.08
4.1	142	1.08
4.2	143	1.12
4.3	144	1.16
4.4	145	1.16
4.5	146	1.16
4.6	147	1.16
4.7	148	1.16
4.8	149	1.16
4.9	150	1.16
5	151	1.16
5.1	152	1.24
5.2	153	1.2
5.3	154	1.24
5.4	155	1.24
5.5	156	1.24
5.6	157	1.24
5.7	158	1.24
5.8	159	1.24
5.9	160	1.24
6	161	1.24
6.1	162	1.32
6.2	163	1.32
6.3	164	1.32
6.4	165	1.32
6.5	166	1.32
6.6	167	1.32
6.7	168	1.32
6.8	169	1.32
6.9	170	1.32
7	171	1.36
7.1	172	1.36
7.2	173	1.4
7.3	174	1.4
7.39999	175	1.4
7.5	176	1.4
7.59999	177	1.4
7.7	178	1.4
7.8	179	1.4
7.89999	180	1.4
8	181	1.4
8.09999	182	1.48
8.19999	183	1.48
8.29999	184	1.44
8.4	185	1.48
8.5	186	1.48
8.6	187	1.48
8.7	188	1.48
8.8	189	1.48
8.9	190	1.48
9	191	1.52
9.1	192	1.52
9.2	193	1.56
9.3	194	1.56
9.4	195	1.56
9.5	196	1.56
9.6	197	1.56
9.7	198	1.56
9.8	199	1.56
9.9	200	1.56
10	201	1.6
10.1	202	1.56
10.2	203	1.6
10.3	204	1.64
10.4	205	1.64
10.5	206	1.64
10.6	207	1.64
10.7	208	1.64
10.8	209	1.64
10.9	210	1.64
11	211	1.68
11.1	212	1.72
11.2	213	1.68
11.3	214	1.72
11.4	215	1.72
11.5	216	1.72
11.6	217	1.72
11.7	218	1.72
11.8	219	1.72
11.9	220	1.76
12	221	1.8
12.1	222	1.72
12.2	223	1.8
12.3	224	1.8
12.4	225	1.8
12.5	226	1.8
12.6	227	1.8
12.7	228	1.8
12.8	229	1.8
12.9	230	1.8
13	231	1.8
13.1	232	1.84
13.2	233	1.84
13.3	234	1.88
13.4	235	1.88
13.5	236	1.88
13.6	237	1.88
13.7	238	1.88
13.8	239	1.88
13.9	240	1.88
14	241	1.88
14.1	242	1.92
14.2	243	1.96
14.3	244	1.96
14.4	245	1.96
14.5	246	1.96
14.6	247	1.96
14.7	248	1.96
14.8	249	1.96
14.9	250	1.96
15	251	1.96
15.1	252	2
15.2	253	2.04
15.3	254	2.04
15.4	255	2.04
15.5	256	2.04
15.6	257	2.04
15.7	258	2.04
15.8	259	2.04
15.9	260	2.04
16	261	2.08
16.1	262	2.12
16.2	263	2.08
16.3	264	2.08
16.4	265	2.12
16.5	266	2.12
16.6	267	2.12
16.7	268	2.12
16.8	269	2.12
16.9	270	2.12
17	271	2.16
17.1	272	2.16
17.2	273	2.16
17.3	274	2.2
17.4	275	2.2
17.5	276	2.2
17.6	277	2.2
17.7	278	2.2
17.8	279	2.2
17.9	280	2.2
18	281	2.28
18.1	282	2.28
18.2	283	2.24
18.3	284	2.28
18.4	285	2.28
18.5	286	2.28
18.6	287	2.28
18.7	288	2.28
18.8	289	2.28
18.9	290	2.28
19	291	2.28
19.1	292	2.28
19.2	293	2.36
19.3	294	2.36
19.4	295	2.36
19.5	296	2.36
19.6	297	2.36
19.7	298	2.36
19.8	299	2.36
19.9	300	2.36
20	301	2.4
20.1	302	2.36
20.2	303	2.44
20.3	304	2.44
20.4	305	2.44
20.5	306	2.44
20.6	307	2.44
20.7	308	2.44
20.8	309	2.44
20.9	309	2.48
21	307	2.44
21.1	305	2.48
21.2	303	2.48
21.3	301	2.44
21.4	302	2.44
21.5	303	2.4
21.6	303	2.44
21.7	304	2.4
21.8	304	2.44
21.9	305	2.44
22	305	2.44
22.1	305	2.44
22.2	305	2.44
22.3	305	2.44
22.4	306	2.48
22.5001	306	2.44
22.6	304	2.44
22.7001	302	2.44
22.8001	302	2.44
22.9001	302	2.44
23.0001	302	2.44
23.1001	302	2.44
23.2001	302	2.44
23.3001	302	2.44
23.4001	302	2.44
23.5001	302	2.44
23.6001	302	2.44
23.7001	302	2.44
23.8001	302	2.44
23.9001	302	2.44
24.0001	302	2.44
24.1001	302	2.44
24.2001	302	2.44
24.3001	302	2.44
24.4001	302	2.44
24.5001	302	2.44
24.6001	302	2.44
24.7001	302	2.44
24.8001	302	2.44
24.9001	302	2.44
25.0001	302	2.44
25.1001	302	2.44
25.2001	302	2.44
25.3001	302	2.44
25.4001	302	2.44
25.5001	300	2.44
25.6001	298	2.44
25.7001	296	2.44
25.8001	296	2.44
25.9001	296	2.44
26.0001	296	2.44
26.1001	294	2.44
26.2001	292	2.44
26.3001	290	2.44
26.4001	288	2.44
26.5001	286	2.44
26.6001	287	2.44
26.7001	288	2.44
26.8001	286	2.44
26.9001	284	2.44
27.0001	282	2.44
27.1001	283	2.44
27.2001	281	2.44
27.3001	279	2.44
27.4001	277	2.44
27.5001	275	2.44
27.6001	273	2.44
27.7001	274	2.44
27.8001	272	2.44
27.9001	273	2.44
28.0001	274	2.44
28.1001	272	2.44
28.2001	270	2.44
28.3001	268	2.44
28.4001	266	2.44
28.5001	264	2.44
28.6001	262	2.44
28.7001	260	2.48
28.8001	261	2.44
28.9001	259	2.44
29.0001	260	2.44
29.1001	258	2.44
29.2001	256	2.44
29.3001	254	2.44
29.4001	252	2.44
29.5001	250	2.48
29.6001	248	2.44
29.7001	249	2.44
29.8001	247	2.48
29.9001	248	2.44
30.0001	246	2.44
30.1001	247	2.48
30.2001	245	2.44
30.3001	246	2.44
30.4001	244	2.44
30.5001	242	2.44
30.6001	240	2.48
30.7001	238	2.44
30.8001	236	2.44
30.9001	234	2.44
31.0001	232	2.48
31.1001	233	2.44
31.2001	231	2.44
31.3001	232	2.44
31.4001	230	2.44
31.5001	228	2.44
31.6001	226	2.48
31.7001	224	2.44
31.8001	222	2.44
31.9001	223	2.44
32.0001	221	2.44
32.1001	222	2.44
32.2001	220	2.44
32.3001	221	2.44
32.4001	219	2.44
32.5001	217	2.44
32.6001	215	2.44
32.7001	213	2.44
32.8001	214	2.44
32.9001	212	2.44
33.0001	210	2.44
33.1001	208	2.48
33.2001	209	2.44
33.3001	210	2.44
33.4001	211	2.44
33.5001	209	2.44
33.6001	207	2.44
33.7001	205	2.44
33.8001	203	2.44
33.9001	201	2.44
34.0001	199	2.48
34.1001	200	2.44
34.2	201	2.44
34.3	202	2.44
34.4	200	2.44
34.5	198	2.44
34.6	196	2.44
34.7	194	2.44
34.8	192	2.44
34.9	190	2.44
35	191	2.48
35.1	192	2.44
35.2	193	2.44
35.3	191	2.48
35.4	189	2.44
35.5	187	2.48
35.6	185	2.44
35.7	186	2.44
35.8	187	2.44
35.9	188	2.48
36	186	2.44
36.1	184	2.44
36.2	182	2.44
36.3	180	2.44
36.4	181	2.44
36.5	182	2.44
36.6	183	2.44
36.7	181	2.44
36.8	179	2.44
36.9	177	2.44
37	175	2.44
37.1	176	2.44
37.2	177	2.44
37.3	178	2.44
37.4	176	2.44
37.5	174	2.44
37.6	172	2.44
37.7	173	2.44
37.8	174	2.44
37.9	175	2.44
38	173	2.44
38.1	171	2.48
38.2	169	2.44
38.3	167	2.44
38.4	168	2.44
38.5	168	2.44
38.6	169	2.44
38.7	167	2.44
38.8	165	2.44
38.9	163	2.44
39	161	2.44
39.1	162	2.44
39.2	163	2.44
39.3	164	2.44
39.4	162	2.44
39.5	160	2.44
39.6	158	2.44
39.7	156	2.44
39.8	154	2.44
39.9	152	2.48
40	153	2.44
40.1	151	2.44
40.2	152	2.44
40.3	150	2.44
40.4	150	2.44
40.5	148	2.44
40.6	148	2.44
40.7	146	2.44
40.8	147	2.44
40.8999	145	2.44
40.9999	146	2.44
41.0999	144	2.44
41.1999	145	2.44
41.2999	143	2.44
41.3999	144	2.44
41.4999	142	2.44
41.5999	143	2.44
41.6999	143	2.48
41.7999	144	2.48
41.8999	142	2.48
41.9999	140	2.48
42.0999	138	2.48
42.1999	136	2.48
42.2999	134	2.48
42.3999	135	2.48
42.4999	133	2.48
42.5999	134	2.52
42.6999	132	2.52
42.7999	130	2.52
42.8999	128	2.52
42.9999	126	2.48
43.0999	126	2.48
43.1999	126	2.44
43.2999	127	2.44
43.3999	127	2.48
43.4999	128	2.48
43.5999	129	2.52
43.6999	127	2.52
43.7999	125	2.48
43.8999	126	2.4
43.9999	127	2.16
44.0999	128	2.36
44.1999	129	2.2
44.2999	130	2.36
44.3999	131	2.32
44.4999	129	2.44
44.5999	127	2.24
44.6999	125	2.28
44.7999	123	2.28
44.8999	121	2.24
44.9999	122	2.44
45.0999	123	2.2
45.1999	124	2.32
45.2999	125	2.48
45.3999	123	2.36
45.4999	121	2.36
45.5999	119	2.36
45.6999	119	2.4
45.7999	120	2.32
45.8999	121	2.44
45.9999	122	2.36
46.0999	123	2.4
46.1999	121	2.44
46.2999	119	2.36
46.3999	117	2.36
46.4999	115	2.4
46.5999	113	2.4
46.6999	114	2.52
46.7999	112	2.4
46.8999	113	2.36
46.9999	114	2.32
47.0999	115	2.28
47.1999	116	2.28
47.2998	114	2.36
47.3998	112	2.28
47.4998	110	2.24
47.5998	108	2.44
47.6998	109	2.4
47.7998	110	2.44
47.8998	111	2.36
47.9998	112	2.44
48.0998	113	2.28
48.1998	111	2.32
48.2998	109	2.32
48.3998	107	2.48
48.4998	105	2.44
48.5998	106	2.32
48.6998	107	2.36
48.7998	108	2.48
48.8998	109	2.4
48.9998	110	2.48
49.0998	108	2.4
49.1998	106	2.36
49.2998	104	2.36
49.3998	102	2.16
49.4998	103	2.44
49.5998	104	2.28
49.6998	105	2.36
49.7998	106	2.4
49.8998	104	2.32
49.9998	102	2.52
50.0998	100	2.36
50.1998	100	2.2
50.2998	100	2.16
50.3998	101	2.44
50.4998	102	2.4
50.5998	103	2.36
50.6998	104	2.44
50.7998	105	2.52
50.8998	103	2.4
50.9998	101	2.44
51.0998	99	2.36
51.1998	100	2.36
51.2998	100	2.12
51.3998	101	2.12
51.4998	102	2.16
51.5998	103	2.28
51.6998	101	2.44
51.7998	99	2.36
51.8998	100	2.16
51.9998	100	1.92
52.0998	101	2.08
52.1998	102	2.16
52.2998	103	2.24
52.3998	104	2.28
52.4998	102	2.56
52.5998	100	2.36
52.6998	100	2.12
52.7998	100	2.16
52.8998	101	2.12
52.9998	102	2.12
53.0998	103	2.44
53.1998	101	2.4
53.2998	99	2.52
53.3998	100	2.04
53.4998	101	2.08
53.5998	102	2.08
53.6998	103	2.28
53.7998	101	2.6
53.8997	99	2.72
53.9997	100	2.32
54.0997	100	2.24
54.1997	100	1.64
54.2997	100	1.84
54.3997	101	1.84
54.4997	102	2.16
54.5997	103	2.4
54.6997	101	2.44
54.7997	99	2.44
54.8997	100	2.16
54.9997	100	1.84
55.0997	100	1.8
55.1997	100	1.72
55.2997	100	1.76
55.3997	100	1.72
55.4997	100	1.88
55.5997	101	1.8
55.6997	99	1.96
55.7997	100	1.96
55.8997	100	2
55.9997	100	1.88
56.0997	100	1.88
56.1997	100	1.92
56.2997	101	2.04
56.3997	99	2
56.4997	100	2.04
56.5997	100	2.08
56.6997	100	2
56.7997	100	1.92
56.8997	100	1.92
56.9997	100	2.04
57.0997	101	2
57.1997	99	2.04
57.2997	100	2.08
57.3997	100	2.04
57.4997	100	2.04
57.5997	100	2.04
57.6997	100	2
57.7997	100	1.92
57.8997	100	1.92
57.9997	101	2.04
58.0997	99	2
58.1997	100	2.04
58.2997	101	2
58.3997	99	2.04
58.4997	100	2.08
58.5997	100	2.08
58.6997	100	2.04
58.7997	100	2.04
58.8997	100	2
58.9997	100	1.96
59.0997	100	2
59.1997	100	2.12
59.2997	100	2.08
59.3997	100	2.08
59.4997	100	2.08
59.5997	100	2.12
59.6997	100	2.12
59.7997	100	2.08
59.8997	100	2.04
59.9997	100	2.08
60.0997	101	2.04
60.1997	102	2.04
60.2997	103	2.16
60.3997	101	2.2
60.4996	99	2.24
60.5996	100	2.24
60.6996	100	2.16
60.7996	100	2.16
60.8996	100	2.08
60.9996	101	2.12
61.0996	102	2.12
61.1996	103	2.16
61.2996	104	2.2
61.3996	102	2.24
61.4996	100	2.28
61.5996	100	2.24
61.6996	100	2.24
61.7996	100	2.2
61.8996	101	2.24
61.9996	102	2.24
62.0996	103	2.24
62.1996	104	2.28
62.2996	102	2.28
62.3996	100	2.32
62.4996	100	2.32
62.5996	100	2.32
62.6996	100	2.24
62.7996	100	2.2
62.8996	101	2.2
62.9996	102	2.28
63.0996	100	2.28
63.1996	100	2.28
63.2996	100	2.32
63.3996	100	2.2
63.4996	101	2.2
63.5996	102	2.24
63.6996	103	2.28
63.7996	101	2.32
63.8996	99	2.32
63.9996	100	2.32
64.0996	101	2.28
64.1996	102	2.24
64.2996	103	2.32
64.3996	101	2.32
64.4996	99	2.36
64.5996	100	2.32
64.6996	100	2.32
64.7996	101	2.28
64.8996	102	2.28
64.9996	103	2.32
65.0996	101	2.36
65.1996	99	2.36
65.2996	100	2.44
65.3996	100	2.36
65.4996	100	2.28
65.5996	100	2.28
65.6996	101	2.2
65.7996	102	2.28
65.8996	103	2.36
65.9996	101	2.4
66.0996	99	2.4
66.1996	100	2.36
66.2996	100	2.28
66.3996	100	2.24
66.4996	101	2.28
66.5996	102	2.24
66.6996	103	2.28
66.7996	104	2.28
66.8996	102	2.28
66.9995	100	2.4
67.0995	100	2.36
67.1995	100	2.32
67.2995	100	2.24
67.3995	101	2.12
67.4995	102	2.24
67.5995	103	2.32
67.6995	101	2.36
67.7995	99	2.36
67.8995	100	2.4
67.9995	100	2.28
68.0995	100	2.28
68.1995	101	2.12
68.2995	99	2.2
68.3995	100	2.24
68.4995	100	2.2
68.5995	101	2.2
68.6995	102	2.2
68.7995	100	2.24
68.8995	100	2.28
68.9995	100	2.28
69.0995	100	2.36
69.1995	101	2.24
69.2995	102	2.24
69.3995	100	2.32
69.4995	100	2.36
69.5995	100	2.32
69.6995	100	2.28
69.7995	101	2.2
69.8995	102	2.28
69.9995	100	2.32
70.0995	100	2.36
70.1995	100	2.36
70.2995	101	2.32
70.3995	99	2.28
70.4995	100	2.44
70.5995	101	2.4
70.6995	99	2.4
70.7995	100	2.36
70.8995	100	2.36
70.9995	101	2.36
71.0995	99	2.4
71.1995	100	2.48
71.2995	101	2.32
71.3995	99	2.44
71.4995	100	2.52
71.5995	100	2.4
71.6995	101	2.44
71.7995	102	2.24
71.8995	103	2.32
71.9995	104	2.4
72.0995	105	2.48
72.1995	103	2.48
72.2995	101	2.48
72.3995	99	2.4
72.4995	100	2.36
72.5995	101	2.28
72.6995	102	2.32
72.7995	103	2.48
72.8995	101	2.44
72.9995	102	2.48
73.0995	100	2.52
73.1995	100	2.36
73.2995	100	2.36
73.3995	101	2.28
73.4995	102	2.48
73.5994	103	2.48
73.6994	101	2.48
73.7994	99	2.48
73.8994	100	2.44
73.9994	100	2.44
74.0994	101	2.32
74.1994	99	2.44
74.2994	100	2.4
74.3994	100	2.44
74.4994	101	2.36
74.5994	99	2.44
74.6994	100	2.44
74.7994	100	2.36
74.8994	100	2.44
74.9994	101	2.4
75.0994	99	2.36
75.1994	100	2.36
75.2994	101	2.32
75.3994	102	2.4
75.4994	103	2.36
75.5994	101	2.4
75.6994	99	2.4
75.7994	100	2.32
75.8994	100	2.32
75.9994	101	2.32
76.0994	102	2.32
76.1994	103	2.32
76.2994	104	2.36
76.3994	105	2.4
76.4994	103	2.4
76.5994	101	2.4
76.6994	99	2.4
76.7994	100	2.12
76.8994	101	2.04
76.9994	102	2.2
77.0994	103	2.28
77.1994	104	2.4
77.2994	102	2.48
77.3994	100	2.48
77.4994	100	2.36
77.5994	101	2.24
77.6994	102	2.2
77.7994	103	2.24
77.8994	104	2.36
77.9994	102	2.56
78.0994	100	2.52
78.1994	100	2.56
78.2994	100	2.28
78.3994	101	2.36
78.4994	102	2.12
78.5994	103	2.28
78.6994	104	2.48
78.7994	105	2.52
78.8994	103	2.44
78.9994	101	2.6
79.0994	99	2.4
79.1994	100	2.48
79.2994	100	2.24
79.3994	101	2.2
79.4994	102	2.2
79.5994	103	2.32
79.6994	104	2.4
79.7994	105	2.44
79.8994	103	2.52
79.9994	101	2.52
80.0994	99	2.28
80.1993	100	2.32
80.2993	101	2.16
80.3993	102	2.24
80.4993	103	2.36
80.5993	101	2.44
80.6993	102	2.36
80.7993	100	2.32
80.8993	101	2.36
80.9993	102	2.24
81.0993	103	2.28
81.1993	104	2.44
81.2993	102	2.56
81.3993	100	2.44
81.4993	100	2.2
81.5993	100	2.48
81.6993	101	2.28
81.7993	102	2.44
81.8993	103	2.4
81.9993	101	2.52
82.0993	99	2.44
82.1993	100	2.48
82.2993	101	2.28
82.3993	102	2.24
82.4993	100	2.36
82.5993	101	2.28
82.6993	99	2.24
82.7993	100	2.36
82.8993	101	2.16
82.9993	102	2.36
83.0993	103	2.44
83.1993	101	2.44
83.2993	99	2.44
83.3993	100	2.24
83.4993	101	2.44
83.5993	102	2.4
83.6993	103	2.4
83.7993	104	2.4
83.8993	102	2.4
83.9993	100	2.4
84.0993	100	2.28
84.1993	100	2.2
84.2993	101	2.08
84.3993	102	2.2
84.4993	103	2.24
84.5993	104	2.32
84.6993	102	2.44
84.7993	100	2.4
84.8993	100	2.28
84.9993	101	2.28
85.0993	102	2.28
85.1993	103	2.4
85.2993	104	2.48
85.3993	102	2.44
85.4993	100	2.44
85.5993	100	2.44
85.6993	100	2.28
85.7993	101	2.32
85.8993	102	2.12
85.9993	103	2.16
86.0993	104	2.32
86.1993	105	2.36
86.2993	106	2.48
86.3993	104	2.56
86.4993	102	2.48
86.5993	100	2.56
86.6992	100	2.16
86.7992	100	2.08
86.8992	101	2.28
86.9992	102	2.24
87.0992	103	2.52
87.1992	101	2.56
87.2992	99	2.64
87.3992	100	2.36
87.4992	100	2.44
87.5992	101	2.2
87.6992	102	2.36
87.7992	103	2.44
87.8992	104	2.48
87.9992	105	2.52
88.0992	103	2.48
88.1992	101	2.44
88.2992	99	2.52
88.3992	100	2.4
88.4992	101	2.36
88.5992	102	2.16
88.6992	103	2.4
88.7992	104	2.44
88.8992	105	2.48
88.9992	106	2.52
89.0992	104	2.56
89.1992	102	2.48
89.2992	100	2.28
89.3992	101	2.32
89.4992	102	2.2
89.5992	103	2.4
89.6992	104	2.4
89.7992	105	2.48
89.8992	106	2.48
89.9992	107	2.44
90.0992	108	2.44
90.1992	109	2.52
90.2992	107	2.52
90.3992	105	2.48
90.4992	103	2.32
90.5992	101	2.24
90.6992	102	2.24
90.7992	103	2.32
90.8992	104	2.28
90.9992	105	2.36
91.0992	106	2.36
91.1992	107	2.44
91.2992	105	2.4
91.3992	106	2.32
91.4992	107	2.32
91.5992	108	2.32
91.6992	109	2.4
91.7992	110	2.36
91.8992	108	2.44
91.9992	106	2.4
92.0992	104	2.32
92.1992	105	2.28
92.2992	106	2.16
92.3992	106	2.2
92.4992	107	2.24
92.5992	108	2.32
92.6992	109	2.32
92.7992	110	2.32
92.8992	111	2.32
92.9992	112	2.36
93.0992	110	2.28
93.1992	111	2.36
93.2991	109	2.28
93.3991	110	2.32
93.4991	111	2.32
93.5991	109	2.24
93.6991	110	2.28
93.7991	111	2.28
93.8991	112	2.28
93.9991	113	2.28
94.0991	114	2.28
94.1991	115	2.4
94.2991	116	2.32
94.3991	114	2.44
94.4991	115	2.36
94.5991	113	2.36
94.6991	114	2.24
94.7991	115	2.28
94.8991	116	2.36
94.9991	117	2.28
95.0991	118	2.36
95.1991	119	2.36
95.2991	120	2.32
95.3991	121	2.4
95.4991	122	2.36
95.5991	123	2.28
95.6991	124	2.4
95.7991	125	2.44
95.8991	126	2.4
95.9991	124	2.4
96.0991	125	2.4
96.1991	123	2.36
96.2991	121	2.36
96.3991	119	2.2
96.4991	120	2.16
96.5991	121	2.24
96.6991	122	2.32
96.7991	123	2.24
96.8991	124	2.32
96.9991	125	2.32
97.0991	126	2.36
97.1991	127	2.4
97.2991	128	2.36
97.3991	129	2.4
97.4991	127	2.36
97.5991	125	2.32
97.6991	126	2.36
97.7991	127	2.36
97.8991	128	2.36
97.9991	129	2.36
98.0991	130	2.4
98.1991	131	2.4
98.2991	132	2.24
98.3991	133	2.36
98.4991	134	2.4
98.5991	135	2.4
98.6991	133	2.52
98.7991	131	2.4
98.8991	129	2.4
98.9991	127	2.28
99.0991	128	2.28
99.1991	129	2.24
99.2991	130	2.36
99.3991	131	2.44
99.4991	132	2.32
99.5991	133	2.44
99.6991	134	2.44
99.799	132	2.32
99.899	133	2.32
99.999	134	2.28
100.099	132	2.32
100.199	133	2.36
100.299	134	2.28
100.399	135	2.36
100.499	136	2.28
100.599	137	2.32
100.699	138	2.36
100.799	139	2.32
100.899	140	2.4
100.999	141	2.4
101.099	139	2.4
101.199	137	2.36
101.299	138	2.36
101.399	139	2.32
101.499	140	2.28
101.599	141	2.36
101.699	142	2.32
101.799	140	2.36
101.899	138	2.32
101.999	136	2.32
102.099	137	2.2
102.199	138	2.32
102.299	139	2.4
102.399	140	2.32
102.499	141	2.32
102.599	142	2.36
102.699	143	2.36
102.799	141	2.32
102.899	142	2.32
102.999	143	2.32
103.099	144	2.28
103.199	145	2.28
103.299	146	2.32
103.399	144	2.36
103.499	142	2.36
103.599	140	2.36
103.699	141	2.32
103.799	142	2.32
103.899	143	2.32
103.999	144	2.28
104.099	145	2.32
104.199	146	2.28
104.299	147	2.32
104.399	148	2.28
104.499	149	2.28
104.599	150	2.32
104.699	148	2.32
104.799	149	2.28
104.899	147	2.28
104.999	148	2.28
105.099	146	2.28
105.199	147	2.28
105.299	148	2.28
105.399	149	2.28
105.499	150	2.28
105.599	151	2.28
105.699	152	2.24
105.799	153	2.28
105.899	151	2.32
105.999	149	2.28
106.099	147	2.28
106.199	148	2.32
106.299	149	2.28
106.399	150	2.2
106.499	151	2.28
106.599	152	2.2
106.699	153	2.24
106.799	154	2.24
106.899	152	2.28
106.999	150	2.24
107.099	148	2.2
107.199	149	2.2
107.299	150	2.16
107.399	151	2.24
107.499	152	2.16
107.599	153	2.2
107.699	154	2.2
107.799	155	2.16
107.899	153	2.2
107.999	154	2.24
108.099	155	2.16
108.199	156	2.2
108.299	157	2.2
108.399	158	2.24
108.499	159	2.24
108.599	160	2.24
108.699	161	2.24
108.799	162	2.2
108.899	163	2.24
108.999	161	2.24
109.099	159	2.24
109.199	157	2.2
109.299	158	2.2
109.399	159	2.16
109.499	160	2.24
109.599	161	2.16
109.699	162	2.16
109.799	163	2.24
109.899	164	2.2
109.999	165	2.2
110.099	166	2.24
110.199	167	2.24
110.299	168	2.24
110.399	169	2.16
110.499	167	2.2
110.599	168	2.24
110.699	169	2.2
110.799	170	2.2
110.899	171	2.2
110.999	169	2.2
111.099	170	2.2
111.199	168	2.2
111.299	169	2.2
111.399	170	2.2
111.499	171	2.2
111.599	172	2.2
111.699	173	2.2
111.799	174	2.2
111.899	175	2.2
111.999	173	2.2
112.099	174	2.16
112.199	172	2.16
112.299	173	2.2
112.399	174	2.2
112.499	175	2.16
112.599	176	2.16
112.699	177	2.16
112.799	178	2.16
112.899	179	2.2
112.999	180	2.16
113.099	181	2.2
113.199	182	2.2
113.299	183	2.16
113.399	184	2.24
113.499	182	2.24
113.599	183	2.24
113.699	181	2.2
113.799	182	2.2
113.899	183	2.2
113.999	184	2.2
114.099	185	2.24
114.199	186	2.24
114.299	184	2.2
114.399	185	2.2
114.499	183	2.2
114.599	184	2.16
114.699	185	2.16
114.799	186	2.16
114.899	187	2.16
114.999	188	2.16
115.099	189	2.16
115.199	190	2.16
115.299	191	2.16
115.399	192	2.24
115.499	193	2.2
115.599	194	2.16
115.699	195	2.2
115.799	196	2.24
115.899	197	2.24
115.999	198	2.2
116.099	196	2.24
116.199	197	2.24
116.299	198	2.24
116.399	199	2.24
116.499	200	2.24
116.599	201	2.24
116.699	202	2.24
116.799	203	2.24
116.899	204	2.24
116.999	202	2.24
117.099	200	2.2
117.199	198	2.2
117.299	199	2.2
117.399	200	2.16
117.499	201	2.16
117.599	202	2.2
117.699	203	2.16
117.799	204	2.2
117.899	205	2.2
117.999	206	2.16
118.099	207	2.2
118.199	208	2.24
118.299	209	2.2
118.399	210	2.28
118.499	211	2.2
118.599	212	2.24
118.699	213	2.24
118.799	214	2.2
118.899	215	2.28
118.999	216	2.28
119.099	217	2.24
119.199	218	2.24
119.299	219	2.24
119.399	220	2.28
119.499	221	2.24
119.599	222	2.28
119.699	220	2.24
119.799	221	2.24
119.899	222	2.28
119.999	223	2.2
120.099	224	2.28
120.199	225	2.24
120.299	226	2.24
120.399	227	2.2
120.499	228	2.28
120.599	229	2.24
120.699	230	2.28
120.799	231	2.28
120.899	232	2.2
120.999	233	2.24
121.099	234	2.24
121.199	235	2.24
121.299	236	2.24
121.399	237	2.24
121.499	238	2.24
121.599	239	2.24
121.699	240	2.24
121.799	241	2.24
121.899	242	2.28
121.999	243	2.24
122.099	244	2.24
122.199	245	2.24
122.299	246	2.24
122.399	247	2.2
122.499	248	2.24
122.599	249	2.28
122.699	250	2.28
122.799	251	2.24
122.899	252	2.24
122.999	253	2.28
123.099	254	2.28
123.199	255	2.28
123.299	256	2.28
123.399	257	2.28
123.499	258	2.28
123.599	259	2.28
123.699	260	2.28
123.799	261	2.28
123.899	262	2.28
123.999	263	2.28
124.099	264	2.28
124.199	265	2.28
124.299	266	2.32
124.399	267	2.36
124.499	268	2.32
124.599	269	2.28
124.699	270	2.36
124.799	271	2.36
124.899	272	2.32
124.999	273	2.32
125.099	274	2.36
125.199	275	2.32
125.299	276	2.32
125.399	277	2.36
125.499	278	2.36
125.599	279	2.36
125.699	280	2.36
125.799	281	2.36
125.899	282	2.36
125.999	283	2.36
126.099	284	2.36
126.199	285	2.36
126.299	286	2.36
126.399	287	2.36
126.499	288	2.36
126.599	289	2.36
126.699	289	2.36
126.799	290	2.36
126.899	291	2.36
126.999	292	2.4
127.099	293	2.36
127.199	293	2.36
127.299	294	2.4
127.399	294	2.36
127.499	295	2.44
127.599	295	2.44
127.699	296	2.44
127.799	296	2.44
127.899	297	2.44
127.999	297	2.44
128.099	297	2.44
128.199	298	2.44
128.299	298	2.44
128.399	299	2.44
128.499	300	2.44
128.599	301	2.44
128.699	302	2.44
128.799	302	2.44
128.899	303	2.44
128.999	303	2.44
129.099	303	2.44
129.199	304	2.44
129.299	304	2.44
129.399	305	2.44
129.499	305	2.44
129.599	305	2.48
129.699	305	2.44
129.799	306	2.48
129.899	307	2.48
129.999	305	2.44
130.099	306	2.44
130.199	307	2.44
130.299	308	2.44
130.399	308	2.44
130.499	306	2.48
130.599	304	2.48
130.699	302	2.48
130.799	300	2.44
130.899	301	2.4
130.999	302	2.44
131.099	303	2.44
131.199	304	2.44
131.299	305	2.44
131.399	306	2.44
131.499	307	2.44
131.599	308	2.44
131.699	309	2.44
131.799	310	2.44
131.899	311	2.48
131.999	309	2.52
132.099	307	2.44
132.199	305	2.44
132.299	305	2.44
132.399	305	2.44
132.499	305	2.44
132.599	306	2.44
132.699	307	2.44
132.799	308	2.44
132.899	309	2.44
132.999	310	2.44
133.099	308	2.48
133.199	306	2.48
133.299	304	2.44
133.399	302	2.44
133.499	303	2.44
133.599	304	2.44
133.699	305	2.44
133.799	306	2.44
133.899	307	2.44
133.999	307	2.44
134.099	308	2.44
134.199	309	2.48
134.299	310	2.48
134.399	310	2.48
134.499	308	2.44
134.599	306	2.44
134.699	304	2.48
134.799	305	2.44
134.899	306	2.44
134.999	307	2.44
135.099	307	2.44
135.199	308	2.44
135.299	308	2.44
135.399	309	2.48
135.499	310	2.44
135.599	311	2.48
135.699	309	2.44
135.799	307	2.48
135.899	305	2.44
135.999	305	2.44
136.099	305	2.44
136.199	306	2.44
136.299	306	2.44
136.399	307	2.44
136.499	308	2.44
136.599	308	2.44
136.699	309	2.44
136.799	309	2.44
136.899	307	2.44
136.999	308	2.48
137.099	306	2.44
137.199	304	2.44
137.299	304	2.44
137.399	304	2.44
137.499	304	2.44
137.599	305	2.44
137.699	305	2.44
137.799	306	2.44
137.899	306	2.44
137.999	307	2.44
138.099	308	2.44
138.199	309	2.44
138.299	310	2.44
138.399	311	2.44
138.499	309	2.44
138.599	307	2.44
138.699	305	2.44
138.799	303	2.44
138.899	303	2.44
138.999	304	2.4
139.099	304	2.44
139.199	305	2.44
139.299	306	2.44
139.399	307	2.44
139.499	308	2.44
139.599	309	2.44
139.699	310	2.44
139.799	311	2.48
139.899	309	2.52
139.999	307	2.44
140.099	305	2.44
140.199	305	2.44
140.299	305	2.44
140.399	306	2.44
140.499	306	2.44
140.599	307	2.44
140.699	308	2.44
140.799	309	2.44
140.899	310	2.44
140.999	308	2.44
141.099	306	2.48
141.199	304	2.44
141.299	302	2.48
141.399	303	2.44
141.499	304	2.44
141.599	305	2.44
141.699	306	2.44
141.799	307	2.44
141.899	308	2.44
141.999	309	2.44
142.099	309	2.44
142.199	310	2.48
142.299	308	2.52
142.399	306	2.48
142.499	304	2.48
142.6	302	2.48
142.7	303	2.44
142.8	304	2.4
142.9	305	2.44
143	306	2.44
143.1	306	2.44
143.2	307	2.44
143.3	308	2.44
143.4	308	2.44
143.5	309	2.44
143.6	310	2.44
143.7	310	2.44
143.8	308	2.44
143.9	306	2.48
144	304	2.48
144.1	304	2.44
144.2	304	2.4
144.3	304	2.44
144.4	304	2.4
144.5	305	2.44
144.6	306	2.44
144.7	307	2.44
144.8	308	2.44
144.9	309	2.44
145	310	2.44
145.1	308	2.44
145.2	306	2.48
145.3	304	2.44
145.4	302	2.44
145.5	303	2.44
145.6	304	2.44
145.7	305	2.44
145.8	306	2.44
145.9	307	2.44
146	308	2.44
146.1	309	2.44
146.2	310	2.44
146.3	311	2.48
146.4	309	2.48
146.5	307	2.48
146.6	305	2.44
146.7	303	2.44
146.8	303	2.44
146.9	303	2.44
147	304	2.44
147.1	305	2.44
147.2	306	2.44
147.3	307	2.44
147.4	308	2.44
147.5	308	2.44
147.6	309	2.44
147.7	310	2.48
147.8	308	2.48
147.9	306	2.48
148	304	2.44
148.1	302	2.44
148.2	303	2.44
148.3	303	2.44
148.4	304	2.44
148.5	305	2.44
148.6	306	2.44
148.7	307	2.44
148.8	308	2.44
148.9	309	2.44
149	310	2.48
149.1	310	2.48
149.2	308	2.48
149.3	306	2.44
149.4	304	2.44
149.5	304	2.44
149.6	304	2.44
149.7	304	2.44
149.8	305	2.44
149.9	306	2.44
150	307	2.44
150.1	308	2.44
150.2	309	2.44
150.3	310	2.52
150.4	308	2.48
150.5	306	2.52
150.6	304	2.48
150.7	302	2.44
150.8	303	2.44
150.9	304	2.44
151	305	2.44
151.1	306	2.44
151.2	307	2.44
151.3	308	2.44
151.4	309	2.44
151.5	310	2.44
151.6	308	2.48
151.7	306	2.48
151.8	304	2.44
151.9	302	2.44
152	300	2.44
152.1	301	2.44
152.2	302	2.44
152.3	303	2.44
152.4	304	2.44
152.5	305	2.44
152.6	306	2.44
152.7	307	2.44
152.8	308	2.44
152.9	309	2.52
153	307	2.44
153.1	305	2.48
153.2	303	2.48
153.3	301	2.44
153.4	299	2.44
153.5	300	2.44
153.6	301	2.44
153.7	302	2.44
153.8	303	2.44
153.9	304	2.44
154	305	2.44
154.1	306	2.44
154.2	307	2.44
154.3	308	2.48
154.4	309	2.44
154.5	307	2.52
154.6	305	2.48
154.7	303	2.44
154.8	301	2.44
154.9	302	2.44
155	303	2.44
155.1	304	2.44
155.2	305	2.44
155.3	306	2.44
155.4	307	2.44
155.5	308	2.44
155.6	309	2.44
155.7	310	2.48
155.8	311	2.52
155.9	309	2.48
156	307	2.48
156.1	305	2.44
156.2	305	2.44
156.3	305	2.44
156.4	305	2.44
156.5	306	2.44
156.6	306	2.44
156.7	307	2.44
156.8	308	2.44
156.9	309	2.44
157	310	2.44
157.1	308	2.44
