# Supplementary material for: Distributed transmission power control for communication congestion control and awareness enhancement in VANETs
Source: PLoS One. 2018 Sep 5;13(9):e0203261. doi: 10.1371/journal.pone.0203261 (PMC6124742; doi:10.1371/journal.pone.0203261)
Supplement: S1 File — (ZIP) [file pone.0203261.s001.zip › StaticScenario.xlsx]

## Sheet: ConstantPower
Position	CR	BL	IRT
0	300	0.6	0.1133
23.5676	300	0.68	0.1235
47.135	300	0.72	0.1389
70.7026	300	0.76	0.1211
94.2703	300	0.84	0.1333
100	300	0.84	0.1238
121.832	300	0.92	0.1348
143.665	300	0.96	0.15
165.498	300	1	0.148
187.33	300	1.08	0.1296
200	300	1.16	0.1571
220.044	300	1.2	0.16
240.088	300	1.24	0.1452
260.132	300	1.28	0.197
280.177	300	1.36	0.1441
300	300	1.44	0.1588
318.253	300	1.44	0.1583
336.507	300	1.44	0.1583
354.76	300	1.48	0.1486
373.014	300	1.48	0.1568
391.267	300	1.52	0.1579
400	300	1.56	0.1568
416.508	300	1.56	0.1667
433.016	300	1.56	0.1564
449.525	300	1.6	0.165
466.033	300	1.64	0.1775
482.541	300	1.64	0.2
499.049	300	1.68	0.1595
500	300	1.72	0.1951
514.849	300	1.72	0.1465
529.698	300	1.72	0.1953
544.546	300	1.76	0.2068
559.395	300	1.8	0.1889
574.244	300	1.84	0.1889
589.093	300	1.84	0.1913
600	300	1.88	0.1891
613.305	300	1.92	0.1708
626.61	300	1.92	0.1729
639.915	300	1.96	0.2143
653.22	300	2	0.218
666.525	300	2	0.202
679.83	300	2.04	0.2333
693.135	300	2.04	0.2078
700	300	2.08	0.2137
711.895	300	2.12	0.2038
723.791	300	2.12	0.2151
735.686	300	2.16	0.2444
747.582	300	2.2	0.2364
759.477	300	2.24	0.2236
771.372	300	2.24	0.2286
783.268	300	2.28	0.2214
795.163	300	2.28	0.2879
800	300	2.28	0.225
810.629	300	2.32	0.2345
821.257	300	2.32	0.2483
831.886	300	2.32	0.2271
842.515	300	2.4	0.2483
853.143	300	2.4	0.2717
863.772	300	2.44	0.2984
874.401	300	2.44	0.2836
885.029	300	2.52	0.2444
895.658	300	2.52	0.2397
900	300	2.56	0.2794
909.505	300	2.6	0.2692
919.011	300	2.6	0.2415
928.516	300	2.64	0.3136
938.021	300	2.64	0.2522
947.526	300	2.72	0.2761
957.032	300	2.72	0.3059
966.537	300	2.76	0.3074
976.042	300	2.76	0.3362
985.548	300	2.8	0.3214
995.053	300	2.8	0.3414
1000	300	2.84	0.2871
1008.52	300	2.88	0.3569
1017.04	300	2.88	0.2958
1025.56	300	2.92	0.3082
1034.08	300	2.96	0.3716
1042.6	300	2.96	0.3203
1051.12	300	3	0.3453
1059.64	300	3.04	0.392
1068.16	300	3.04	0.4132
1076.68	300	3.04	0.3805
1085.2	300	3.08	0.3805
1093.72	300	3.12	0.3667
1100	300	3.08	0.3662
1107.66	300	3.16	0.4494
1115.33	300	3.16	0.3987
1122.99	300	3.2	0.4188
1130.65	300	3.24	0.4358
1138.31	300	3.24	0.4679
1145.98	300	3.28	0.3939
1153.64	300	3.24	0.5012
1161.3	300	3.32	0.4916
1168.96	300	3.36	0.5988
1176.63	300	3.32	0.5631
1184.29	300	3.36	0.5847
1191.95	300	3.4	0.5209
1199.61	300	3.48	0.4954
1200	300	3.44	0.5353
1206.92	300	3.48	0.5644
1213.84	300	3.48	0.6092
1220.77	300	3.48	0.5644
1227.69	300	3.56	0.5393
1234.61	300	3.56	0.7191
1241.53	300	3.56	0.6382
1248.46	300	3.64	0.8411
1255.38	300	3.64	0.7132
1262.3	300	3.64	0.6538
1269.22	300	3.64	0.9196
1276.15	300	3.68	0.8446
1283.07	300	3.72	0.8677
1289.99	300	3.76	0.7968
1296.91	300	3.76	1.0989
1300	300	3.72	0.8849
1306.29	300	3.8	1.0516
1312.57	300	3.8	0.9737
1318.86	300	3.84	0.9537
1325.15	300	3.88	0.9835
1331.44	300	3.88	1.0598
1337.72	300	3.92	1.1454
1344.01	300	3.92	1.2814
1350.3	300	3.92	1.1374
1356.59	300	3.96	1.0121
1362.87	300	3.96	0.9758
1369.16	300	4.04	0.94
1375.45	300	4	0.9574
1381.73	300	4.04	0.9267
1388.02	300	4.04	1.0218
1394.31	300	4.08	1.2137
1400	300	4.12	1.1902
1405.75	300	4.16	0.9731
1411.49	300	4.16	1.2923
1417.24	300	4.2	1.2067
1422.98	300	4.16	1.1076
1428.73	300	4.24	0.9962
1434.47	300	4.24	1.1623
1440.22	300	4.32	1.2764
1445.96	300	4.28	1.1806
1451.71	300	4.28	1.1944
1457.45	300	4.32	1.1259
1463.2	300	4.32	1.0741
1468.94	300	4.4	0.9
1474.69	300	4.4	1.0627
1480.43	300	4.4	1.1291
1486.18	300	4.44	1.0191
1491.92	300	4.48	1.0009
1497.67	300	4.48	1.1902
1500	300	4.48	1.0109
1505.29	300	4.48	0.9929
1510.57	300	4.48	0.9875
1515.86	300	4.48	1.0161
1521.14	300	4.52	1.1357
1526.43	300	4.52	0.9246
1531.71	300	4.56	0.9781
1537	300	4.56	0.9833
1542.28	300	4.56	1.1404
1547.57	300	4.64	0.9603
1552.85	300	4.64	1.0276
1558.14	300	4.64	1.0474
1563.42	300	4.68	1.0741
1568.71	300	4.68	1.0538
1573.99	300	4.72	1.1712
1579.28	300	4.68	1.2432
1584.56	300	4.72	1.122
1589.85	300	4.76	0.979
1595.13	300	4.76	1.1817
1600	300	4.76	1.0479
1604.9	300	4.84	1.1496
1609.79	300	4.8	0.8884
1614.69	300	4.88	0.8901
1619.59	300	4.92	0.8248
1624.49	300	4.88	0.9598
1629.38	300	4.88	0.9984
1634.28	300	4.92	1.1675
1639.18	300	4.96	0.9821
1644.07	300	4.92	0.9537
1648.97	300	4.96	1.0105
1653.87	300	5	1.0712
1658.77	300	5	1.1616
1663.66	300	5.04	1.152
1668.56	300	5.04	0.8976
1673.46	300	5.08	1.0143
1678.35	300	5.08	0.9748
1683.25	300	5.08	1.0181
1688.15	300	5.12	1.1843
1693.05	300	5.08	1.1109
1697.94	300	5.12	1.0281
1700	300	5.12	1.1453
1704.57	300	5.16	1.3915
1709.14	300	5.16	1.1139
1713.72	300	5.2	1.0577
1718.29	300	5.2	0.9969
1722.86	300	5.28	0.9313
1727.43	300	5.24	0.9727
1732.01	300	5.28	1.0235
1736.58	300	5.28	0.9758
1741.15	300	5.32	1.0288
1745.72	300	5.28	0.9692
1750.29	300	5.36	1.0083
1754.87	300	5.32	1.0022
1759.44	300	5.32	0.9963
1764.01	300	5.4	0.9881
1768.58	300	5.4	1.003
1773.16	300	5.4	1.0415
1777.73	300	5.44	1.117
1782.3	300	5.44	0.961
1786.87	300	5.44	0.8316
1791.45	300	5.48	0.7752
1796.02	300	5.48	1.1299
1800	300	5.48	0.9868
1804.3	300	5.44	0.9783
1808.61	300	5.52	1.0558
1812.91	300	5.52	1.0094
1817.21	300	5.52	0.9928
1821.52	300	5.56	0.9015
1825.82	300	5.56	1.1849
1830.12	300	5.56	1.1266
1834.42	300	5.56	1.0221
1838.73	300	5.56	0.9271
1843.03	300	5.64	1.0771
1847.33	300	5.64	0.8681
1851.64	300	5.64	1.0638
1855.94	300	5.64	1.0014
1860.24	300	5.64	1.0582
1864.55	300	5.68	0.9627
1868.85	300	5.68	0.9704
1873.15	300	5.72	1.0343
1877.45	300	5.72	0.9601
1881.76	300	5.76	0.9455
1886.06	300	5.76	0.9923
1890.36	300	5.76	0.9636
1894.67	300	5.72	0.9883
1898.97	300	5.72	1.0441
1900	300	5.76	1.0972
1904.08	300	5.84	1.1507
1908.17	300	5.84	1.0281
1912.25	300	5.84	0.9308
1916.33	300	5.84	1.1569
1920.42	300	5.84	1.2219
1924.5	300	5.92	1.063
1928.58	300	5.88	1.0871
1932.67	300	5.88	0.9388
1936.75	300	5.88	1.1885
1940.83	300	5.88	1.1872
1944.91	300	5.92	0.9345
1949	300	5.92	1.0453
1953.08	300	5.92	1.0154
1957.16	300	5.92	1.0658
1961.25	300	5.96	1.149
1965.33	300	5.96	1.0732
1969.41	300	5.96	1.1369
1973.5	300	6.04	1.148
1977.58	300	5.96	0.8781
1981.66	300	6.04	0.9914
1985.75	300	6	0.9887
1989.83	300	6.04	0.9305
1993.91	300	6.04	0.951
1998	300	6.04	0.9523
2000	300	6	0.8934
2003.91	300	6.12	0.9444
2007.81	300	6.08	0.936
2011.72	300	6.12	0.9314
2015.63	300	6.12	1.049
2019.54	300	6.16	0.9882
2023.44	300	6.12	0.9444
2027.35	300	6.12	1.0578
2031.26	300	6.16	1.0688
2035.17	300	6.16	1.0279
2039.07	300	6.2	0.9708
2042.98	300	6.2	1.0779
2046.89	300	6.16	0.926
2050.8	300	6.24	0.9581
2054.7	300	6.2	0.8904
2058.61	300	6.24	1.0782
2062.52	300	6.24	1.1686
2066.43	300	6.24	1.1135
2070.33	300	6.24	1.0705
2074.24	300	6.24	1.091
2078.15	300	6.24	0.9013
2082.05	300	6.24	1.0599
2085.96	300	6.28	1.2331
2089.87	300	6.32	0.9694
2093.78	300	6.32	1.0745
2097.68	300	6.32	1.0557
2100	300	6.36	1.1185
2103.77	300	6.36	0.9925
2107.54	300	6.32	1.0069
2111.31	300	6.28	0.9428
2115.09	300	6.36	1.0013
2118.86	300	6.4	1.0906
2122.63	300	6.36	1.0642
2126.4	300	6.32	1.1195
2130.17	300	6.4	0.9887
2133.94	300	6.36	0.9969
2137.71	300	6.4	1.0606
2141.49	300	6.4	1.1513
2145.26	300	6.36	1.1469
2149.03	300	6.44	1.1613
2152.8	300	6.48	0.9963
2156.57	300	6.4	1.0825
2160.34	300	6.44	1.0775
2164.12	300	6.44	1.0783
2167.89	300	6.44	0.9807
2171.66	300	6.48	0.9994
2175.43	300	6.48	0.9753
2179.2	300	6.44	1.058
2182.97	300	6.48	0.8432
2186.74	300	6.48	0.9216
2190.52	300	6.48	0.9056
2194.29	300	6.48	0.9718
2198.06	300	6.48	0.9865
2200	300	6.52	0.9839
2203.67	300	6.52	0.9712
2207.34	300	6.48	0.973
2211.02	300	6.52	1.0656
2214.69	300	6.48	0.9411
2218.36	300	6.48	1.165
2222.03	300	6.48	0.954
2225.71	300	6.52	0.981
2229.38	300	6.52	1.0061
2233.05	300	6.48	1.1417
2236.72	300	6.56	0.9177
2240.4	300	6.52	0.8762
2244.07	300	6.52	0.9756
2247.74	300	6.56	1.0585
2251.41	300	6.52	0.9695
2255.08	300	6.56	1.2726
2258.76	300	6.56	0.9018
2262.43	300	6.56	1.072
2266.1	300	6.56	1.1092
2269.77	300	6.6	1.1951
2273.45	300	6.56	0.9976
2277.12	300	6.6	0.9921
2280.79	300	6.6	0.9897
2284.46	300	6.56	1.023
2288.14	300	6.6	0.9685
2291.81	300	6.6	0.8733
2295.48	300	6.6	0.9273
2299.15	300	6.64	1.1945
2300	300	6.56	0.9531
2303.61	300	6.56	1.0049
2307.21	300	6.64	0.9527
2310.82	300	6.6	1.1576
2314.43	300	6.64	1.157
2318.04	300	6.6	1.0697
2321.64	300	6.6	1.0733
2325.25	300	6.64	0.9576
2328.86	300	6.6	0.9709
2332.47	300	6.64	1.1539
2336.07	300	6.64	0.9642
2339.68	300	6.6	0.9909
2343.29	300	6.64	1.0539
2346.9	300	6.64	0.9491
2350.5	300	6.68	0.9084
2354.11	300	6.64	0.947
2357.72	300	6.64	1.0374
2361.33	300	6.68	0.9657
2364.93	300	6.64	1.0012
2368.54	300	6.64	1.0024
2372.15	300	6.64	1.0259
2375.76	300	6.64	0.988
2379.36	300	6.68	1.1253
2382.97	300	6.64	1.0078
2386.58	300	6.64	0.9416
2390.19	300	6.64	1.1157
2393.79	300	6.68	1.0639
2397.4	300	6.68	1.1
2400	300	6.68	0.9741
2403.58	300	6.64	1.124
2407.15	300	6.72	0.9575
2410.73	300	6.68	1.0293
2414.3	300	6.68	1.1006
2417.88	300	6.72	0.9796
2421.45	300	6.68	1.0503
2425.03	300	6.68	1.1018
2428.6	300	6.72	0.982
2432.18	300	6.72	1.112
2435.75	300	6.76	1.0695
2439.33	300	6.68	1.0533
2442.91	300	6.68	1.0707
2446.48	300	6.76	1.1114
2450.06	300	6.68	1.0665
2453.63	300	6.72	1.0126
2457.21	300	6.72	1.0563
2460.78	300	6.68	1.0814
2464.36	300	6.68	0.9198
2467.93	300	6.68	1.1222
2471.51	300	6.72	1.1298
2475.08	300	6.68	1.0625
2478.66	300	6.64	1.0339
2482.23	300	6.72	1.0304
2485.81	300	6.72	1.0661
2489.39	300	6.68	1.0363
2492.96	300	6.72	1.0566
2496.54	300	6.68	0.8821
2500	300	6.76	0.997
2503.58	300	6.68	0.9976
2507.15	300	6.68	1.1244
2510.73	300	6.72	1.0399
2514.3	300	6.76	0.9631
2517.88	300	6.72	0.9232
2521.45	300	6.72	1.1405
2525.03	300	6.72	0.9982
2528.6	300	6.76	1.0161
2532.18	300	6.72	1.0345
2535.75	300	6.72	1.022
2539.33	300	6.72	1.0655
2542.91	300	6.68	1.0304
2546.48	300	6.68	1.0244
2550.06	300	6.72	1.075
2553.63	300	6.68	1.0089
2557.21	300	6.72	1.0345
2560.78	300	6.64	1.1482
2564.36	300	6.64	1.0577
2567.93	300	6.68	1.0375
2571.51	300	6.72	1.1778
2575.08	300	6.68	1.0305
2578.66	300	6.68	0.9671
2582.23	300	6.68	1.0365
2585.81	300	6.68	0.9569
2589.39	300	6.68	1.0168
2592.96	300	6.72	1.0234
2596.54	300	6.68	1.0162
2600	300	6.68	0.9277
2603.61	300	6.72	0.8916
2607.21	300	6.72	1.0151
2610.82	300	6.64	1.1084
2614.43	300	6.64	1.0596
2618.04	300	6.64	1.103
2621.64	300	6.64	1.1934
2625.25	300	6.68	1.0193
2628.86	300	6.64	1.0181
2632.47	300	6.64	1.0271
2636.07	300	6.6	1.1127
2639.68	300	6.64	1.0669
2643.29	300	6.64	1.0747
2646.9	300	6.64	1.0211
2650.5	300	6.64	1.1315
2654.11	300	6.6	1.14
2657.72	300	6.64	1.1073
2661.33	300	6.6	1.0018
2664.93	300	6.6	0.9485
2668.54	300	6.64	0.8976
2672.15	300	6.6	1.1806
2675.76	300	6.6	0.857
2679.36	300	6.6	1.0279
2682.97	300	6.56	1.1061
2686.58	300	6.64	0.9406
2690.19	300	6.56	1.0461
2693.79	300	6.6	0.9333
2697.4	300	6.64	0.9976
2700	300	6.6	0.9555
2703.67	300	6.64	0.9226
2707.34	300	6.56	0.9963
2711.02	300	6.6	1.0463
2714.69	300	6.6	0.8781
2718.36	300	6.6	0.9134
2722.03	300	6.52	0.9561
2725.71	300	6.56	0.9445
2729.38	300	6.56	1.0829
2733.05	300	6.6	0.9732
2736.72	300	6.56	1.0497
2740.4	300	6.56	0.9883
2744.07	300	6.52	0.9994
2747.74	300	6.52	1.1123
2751.41	300	6.52	1.1564
2755.08	300	6.56	1.0215
2758.76	300	6.52	0.9736
2762.43	300	6.48	0.8601
2766.1	300	6.52	1.1202
2769.77	300	6.48	0.8933
2773.45	300	6.48	0.9642
2777.12	300	6.48	0.9457
2780.79	300	6.48	0.9704
2784.46	300	6.48	1.121
2788.14	300	6.48	0.9377
2791.81	300	6.48	1.0988
2795.48	300	6.44	1.0759
2799.15	300	6.52	1.0148
2800	300	6.44	0.9186
2803.77	300	6.48	1.0416
2807.54	300	6.44	0.9162
2811.31	300	6.48	1.0553
2815.09	300	6.48	0.8516
2818.86	300	6.48	0.9373
2822.63	300	6.44	0.9559
2826.4	300	6.44	1.0447
2830.17	300	6.44	0.9708
2833.94	300	6.4	0.9913
2837.71	300	6.44	1.0963
2841.49	300	6.4	1.0663
2845.26	300	6.4	0.9944
2849.03	300	6.36	1.0413
2852.8	300	6.32	1.235
2856.57	300	6.36	0.9063
2860.34	300	6.4	1.0019
2864.12	300	6.4	1.0937
2867.89	300	6.4	1.1686
2871.66	300	6.32	0.9994
2875.43	300	6.32	0.9228
2879.2	300	6.32	1.1981
2882.97	300	6.36	1.0753
2886.74	300	6.36	1.1323
2890.52	300	6.28	0.9861
2894.29	300	6.32	1.1357
2898.06	300	6.24	0.9834
2900	300	6.32	1.0102
2903.91	300	6.32	1.0153
2907.81	300	6.32	1.0019
2911.72	300	6.28	1.0274
2915.63	300	6.28	1.0159
2919.54	300	6.28	1.1796
2923.44	300	6.28	0.8796
2927.35	300	6.24	1.1769
2931.26	300	6.2	1.1321
2935.17	300	6.2	0.9147
2939.07	300	6.2	1.1763
2942.98	300	6.2	1.0551
2946.89	300	6.16	1.1846
2950.8	300	6.24	0.9677
2954.7	300	6.16	1.1357
2958.61	300	6.2	0.9403
2962.52	300	6.2	1.0039
2966.43	300	6.16	0.9844
2970.33	300	6.16	1.05
2974.24	300	6.16	1.0792
2978.15	300	6.16	0.9299
2982.05	300	6.12	1.0118
2985.96	300	6.12	1.0392
2989.87	300	6.08	0.9608
2993.78	300	6.08	0.9124
2997.68	300	6.08	1.0737
3000	300	6.12	1.1477
3004.08	300	6.04	1.1245
3008.17	300	6.04	0.9285
3012.25	300	6.08	1.0417
3016.33	300	6.04	1.0695
3020.42	300	6.04	1.0212
3024.5	300	6.04	0.9729
3028.58	300	6.04	1.004
3032.67	300	5.96	1.052
3036.75	300	6	1.0503
3040.83	300	5.92	1.1154
3044.91	300	5.96	1.0369
3049	300	5.92	1.002
3053.08	300	5.92	1.0034
3057.16	300	5.92	1.0176
3061.25	300	5.92	1.0074
3065.33	300	5.92	1.1108
3069.41	300	5.88	1.098
3073.5	300	5.92	1.2177
3077.58	300	5.88	1.0452
3081.66	300	5.88	1.0116
3085.75	300	5.84	1.089
3089.83	300	5.8	1.0664
3093.91	300	5.8	1.1103
3098	300	5.84	1.0541
3100	300	5.76	1.0146
3104.3	300	5.8	0.8958
3108.61	300	5.8	0.9326
3112.91	300	5.76	1.0556
3117.21	300	5.76	0.9875
3121.52	300	5.72	1.1715
3125.82	300	5.72	0.942
3130.12	300	5.68	0.9755
3134.42	300	5.72	0.8556
3138.73	300	5.72	1.0535
3143.03	300	5.68	1.1141
3147.33	300	5.64	0.9369
3151.64	300	5.64	1.0993
3155.94	300	5.64	1.122
3160.24	300	5.6	0.9752
3164.55	300	5.56	1.1093
3168.85	300	5.6	1.07
3173.15	300	5.56	1.077
3177.45	300	5.56	0.9561
3181.76	300	5.56	0.9914
3186.06	300	5.56	1.1094
3190.36	300	5.52	1.1187
3194.67	300	5.48	0.992
3198.97	300	5.52	0.9978
3200	300	5.48	1.0537
3204.57	300	5.48	1.0191
3209.14	300	5.48	1.1493
3213.72	300	5.44	0.8809
3218.29	300	5.44	0.8221
3222.86	300	5.4	1.1696
3227.43	300	5.4	1.091
3232.01	300	5.36	1.2209
3236.58	300	5.36	1.1067
3241.15	300	5.36	0.941
3245.72	300	5.36	0.8872
3250.29	300	5.28	0.8812
3254.87	300	5.28	1.0758
3259.44	300	5.28	0.925
3264.01	300	5.28	1.1583
3268.58	300	5.28	1.0229
3273.16	300	5.24	1.0542
3277.73	300	5.24	0.8779
3282.3	300	5.2	1.1469
3286.87	300	5.2	1.0677
3291.45	300	5.24	1.1791
3296.02	300	5.12	1.2054
3300	300	5.2	1.0227
3304.9	300	5.12	1.1242
3309.79	300	5.12	1.075
3314.69	300	5.08	1.0828
3319.59	300	5.12	1.0461
3324.49	300	5.08	0.9693
3329.38	300	5.04	1.0111
3334.28	300	5.08	1.1056
3339.18	300	5.04	1.0008
3344.07	300	4.96	1.0278
3348.97	300	5	1.0384
3353.87	300	4.96	1.1806
3358.77	300	4.96	1.1653
3363.66	300	4.96	0.9371
3368.56	300	4.92	1.0789
3373.46	300	4.88	1.0512
3378.35	300	4.88	1.2598
3383.25	300	4.88	1.0779
3388.15	300	4.88	1.1631
3393.05	300	4.8	0.9488
3397.94	300	4.84	1.1
3400	300	4.76	0.9613
3405.29	300	4.84	1.0118
3410.57	300	4.76	0.9815
3415.86	300	4.76	1.0219
3421.14	300	4.76	1.1034
3426.43	300	4.68	1.1778
3431.71	300	4.68	1.1838
3437	300	4.68	1.0393
3442.28	300	4.64	1.0581
3447.57	300	4.6	0.88
3452.85	300	4.64	1.0713
3458.14	300	4.64	0.9817
3463.42	300	4.6	0.893
3468.71	300	4.52	1.014
3473.99	300	4.52	1.0938
3479.28	300	4.52	0.915
3484.56	300	4.48	1.0956
3489.85	300	4.48	1.0161
3495.13	300	4.44	1.027
3500	300	4.44	1.2518
3505.75	300	4.4	1.1909
3511.49	300	4.4	1.2218
3517.24	300	4.4	1.1227
3522.98	300	4.32	1.138
3528.73	300	4.32	1.0833
3534.47	300	4.32	0.9435
3540.22	300	4.28	1.0019
3545.96	300	4.24	1.2208
3551.71	300	4.24	1.0585
3557.45	300	4.24	0.9538
3563.2	300	4.24	1.1028
3568.94	300	4.2	0.8827
3574.69	300	4.2	1.024
3580.43	300	4.12	1.0115
3586.18	300	4.16	1.0875
3591.92	300	4.12	1.1255
3597.67	300	4.08	0.8627
3600	300	4.08	1.0186
3606.29	300	4.08	1.1196
3612.57	300	4.08	1.0549
3618.86	300	4.08	1.0098
3625.15	300	4	1.08
3631.44	300	4.04	1.176
3637.72	300	4	1.162
3644.01	300	3.96	1.322
3650.3	300	4	0.899
3656.59	300	3.92	1.0347
3662.87	300	3.92	1.1286
3669.16	300	3.84	1.0722
3675.45	300	3.84	1.226
3681.73	300	3.8	1.0635
3688.02	300	3.84	1.0323
3694.31	300	3.8	1.0895
3700	300	3.76	0.8645
3706.92	300	3.72	1.0054
3713.84	300	3.72	1.1559
3720.77	300	3.68	0.972
3727.69	300	3.68	0.8637
3734.61	300	3.64	0.7198
3741.53	300	3.64	0.8626
3748.46	300	3.6	0.7878
3755.38	300	3.56	0.6719
3762.3	300	3.56	0.7371
3769.22	300	3.56	0.717
3776.15	300	3.48	0.6205
3783.07	300	3.48	0.7103
3789.99	300	3.48	0.5942
3796.91	300	3.44	0.5395
3800	300	3.44	0.4588
3807.66	300	3.4	0.5706
3815.33	300	3.36	0.5459
3822.99	300	3.4	0.5512
3830.65	300	3.32	0.5506
3838.31	300	3.32	0.5518
3845.98	300	3.28	0.4451
3853.64	300	3.24	0.4561
3861.3	300	3.24	0.4099
3868.96	300	3.2	0.4588
3876.63	300	3.2	0.4213
3884.29	300	3.16	0.4139
3891.95	300	3.16	0.4192
3899.61	300	3.08	0.4538
3900	300	3.08	0.4026
3908.52	300	3.08	0.4247
3917.04	300	3.08	0.3701
3925.56	300	3	0.4316
3934.08	300	3	0.364
3942.6	300	3	0.336
3951.12	300	2.96	0.3351
3959.64	300	2.92	0.3824
3968.16	300	2.92	0.3342
3976.68	300	2.88	0.3389
3985.2	300	2.88	0.3528
3993.72	300	2.88	0.2507
4000	300	2.88	0.2943
4009.51	300	2.8	0.3314
4019.01	300	2.8	0.4086
4028.52	300	2.8	0.2855
4038.02	300	2.72	0.2588
4047.53	300	2.68	0.3221
4057.03	300	2.68	0.3075
4066.54	300	2.68	0.2463
4076.04	300	2.64	0.2636
4085.55	300	2.6	0.2862
4095.05	300	2.6	0.2492
4100	300	2.6	0.2444
4110.63	300	2.52	0.2968
4121.26	300	2.48	0.2905
4131.89	300	2.48	0.2484
4142.51	300	2.48	0.2148
4153.14	300	2.4	0.2508
4163.77	300	2.4	0.2333
4174.4	300	2.4	0.2267
4185.03	300	2.36	0.2259
4195.66	300	2.32	0.2448
4200	300	2.28	0.25
4211.9	300	2.24	0.2196
4223.79	300	2.24	0.2393
4235.69	300	2.2	0.2327
4247.58	300	2.16	0.1907
4259.48	300	2.16	0.2481
4271.37	300	2.12	0.2189
4283.27	300	2.12	0.1906
4295.16	300	2.04	0.2118
4300	300	2.04	0.1961
4313.3	300	2.04	0.2059
4326.61	300	2.04	0.2078
4339.91	300	2	0.22
4353.22	300	1.96	0.1755
4366.52	300	1.96	0.2
4379.83	300	1.92	0.1729
4393.13	300	1.88	0.2688
4400	300	1.88	0.187
4414.85	300	1.84	0.1913
4429.7	300	1.84	0.1717
4444.55	300	1.8	0.2378
4459.4	300	1.76	0.1295
4474.24	300	1.76	0.1864
4489.09	300	1.72	0.1512
4500	300	1.72	0.1902
4516.51	300	1.64	0.1561
4533.02	300	1.64	0.1878
4549.52	300	1.6	0.19
4566.03	300	1.6	0.1525
4582.54	300	1.52	0.1923
4599.05	300	1.52	0.1579
4600	300	1.52	0.1432
4618.25	300	1.48	0.1649
4636.51	300	1.48	0.1622
4654.76	300	1.44	0.125
4673.01	300	1.44	0.1694
4691.27	300	1.4	0.1429
4700	300	1.44	0.1588
4720.04	300	1.36	0.1559
4740.09	300	1.36	0.1882
4760.13	300	1.36	0.1545
4780.18	300	1.32	0.1364
4800	300	1.24	0.1484
4821.83	300	1.2	0.1567
4843.66	300	1.16	0.1414
4865.5	300	1.12	0.1429
4887.33	300	1.04	0.1269
4900	300	1	0.1333
4923.57	300	0.92	0.1478
4947.14	300	0.88	0.1273
4970.7	300	0.84	0.1143
4994.27	300	0.76	0.1105
5000	300	0.72	0.1278

## Sheet: Algorithm1
Position	CR	BL	IRT
0	500	1.16	0.1481
23.5676	500	1.2	0.1586
47.135	500	1.28	0.1767
70.7026	500	1.32	0.1533
94.2703	500	1.4	0.1806
100	500	1.4	0.1355
121.832	500	1.44	0.1625
143.665	500	1.48	0.1758
165.498	500	1.52	0.2265
187.33	500	1.52	0.1529
200	500	1.56	0.1314
220.044	500	1.6	0.1528
240.088	500	1.6	0.1811
260.132	500	1.64	0.1711
280.177	500	1.68	0.1525
300	500	1.72	0.175
318.253	500	1.76	0.161
336.507	500	1.8	0.1738
354.76	500	1.84	0.2
373.014	500	1.88	0.1783
391.267	500	1.88	0.183
400	500	1.92	0.2333
416.508	500	1.96	0.202
433.016	500	2	0.234
449.525	500	2	0.236
466.033	500	2.04	0.2196
482.541	500	2.08	0.2654
499.049	500	2.08	0.2226
500	500	2.12	0.2154
514.849	500	2.12	0.2377
529.698	500	2.12	0.1925
544.546	500	2.12	0.1925
559.395	500	2.12	0.234
574.244	500	2.12	0.2321
589.093	498	2.16	0.2109
600	486	2.12	0.2132
613.305	472.5	2.12	0.2327
626.61	460.5	2.08	0.2255
639.915	447	2.12	0.221
653.22	433.5	2.12	0.2281
666.525	420	2.08	0.2534
679.83	406.5	2.16	0.2203
693.135	397.5	2.12	0.2305
700	391.5	2.16	0.1983
711.895	384	2.16	0.2833
723.791	375	2.12	0.245
735.686	364.5	2.16	0.2226
747.582	357	2.16	0.2571
759.477	346.5	2.16	0.2297
771.372	340.5	2.16	0.225
783.268	331.5	2.16	0.2477
795.163	321	2.2	0.2455
800	316.5	2.2	0.1955
810.629	306	2.16	0.2194
821.257	295.5	2.16	0.2582
831.886	288	2.16	0.2536
842.515	279	2.16	0.25
853.143	270	2.2	0.2577
863.772	259.5	2.2	0.2761
874.401	249	2.2	0.2528
885.029	240	2.24	0.2753
895.658	229.5	2.24	0.289
900	225	2.2	0.2958
909.505	216	2.24	0.2162
919.011	211.5	2.2	0.273
928.516	202.5	2.24	0.2743
938.021	193.5	2.2	0.2446
947.526	186	2.24	0.2613
957.032	180	2.24	0.324
966.537	174	2.2	0.268
976.042	165	2.24	0.6857
985.548	156	2.24	0.2971
995.053	148.5	2.32	0.2456
1000	144	2.28	0.2823
1008.52	141	2.32	0.3279
1017.04	138	2.28	0.2735
1025.56	132	2.36	0.2279
1034.08	124.5	2.36	0.2901
1042.6	118.5	2.4	0.2514
1051.12	112.5	2.4	0.2957
1059.64	109.5	2.44	0.2296
1068.16	100.5	2.44	0.2239
1076.68	101	2.48	0.2667
1085.2	100.5	2.52	0.2592
1093.72	100.5	2.48	0.2817
1100	100.5	2.48	0.4141
1107.66	100.5	2.4	0.2957
1115.33	100.5	2.32	0.2956
1122.99	101.5	2.44	0.2778
1130.65	101.5	2.36	0.2333
1138.31	101.5	2.2	0.2547
1145.98	101.5	2.08	0.3156
1153.64	101.5	2	0.2781
1161.3	101.5	1.92	0.2312
1168.96	101.5	1.88	0.2365
1176.63	101.5	1.8	0.2333
1184.29	101.5	1.84	0.2635
1191.95	107.5	1.76	0.2952
1199.61	114	1.8	0.2242
1200	115	1.8	0.279
1206.92	122.5	1.76	0.2302
1213.84	128.5	1.76	0.2403
1220.77	134	1.76	0.2468
1227.69	137.5	1.72	0.1871
1234.61	144.5	1.72	0.3095
1241.53	148.5	1.72	0.2381
1248.46	153	1.68	0.3238
1255.38	159	1.68	0.2281
1262.3	160.5	1.64	0.2562
1269.22	161.5	1.68	0.2812
1276.15	166	1.64	0.2444
1283.07	167.5	1.64	0.3203
1289.99	174	1.64	0.2406
1296.91	180.5	1.64	0.2031
1300	184	1.68	0.2323
1306.29	190	1.64	0.2323
1312.57	193.5	1.64	0.2924
1318.86	198	1.6	0.2773
1325.15	203	1.64	0.3015
1331.44	209.5	1.6	0.2298
1337.72	216.5	1.64	0.2294
1344.01	222	1.64	0.1941
1350.3	228.5	1.64	0.3319
1356.59	233	1.64	0.2043
1362.87	230.5	1.6	0.2638
1369.16	223	1.64	0.2014
1375.45	217.5	1.64	0.6471
1381.73	211.5	1.64	0.7471
1388.02	204.5	1.64	0.2521
1394.31	198.5	1.64	0.25
1400	192.5	1.72	0.2569
1405.75	187	1.72	0.2694
1411.49	182	1.76	0.2611
1417.24	176	1.76	0.3069
1422.98	169.5	1.76	0.2347
1428.73	164.5	1.84	0.2753
1434.47	159	1.8	0.2946
1440.22	152	1.84	0.2959
1445.96	146.5	1.84	0.2627
1451.71	140.5	1.84	0.2423
1457.45	135	1.92	0.2586
1463.2	129.5	1.96	0.3271
1468.94	123.5	1.92	0.3485
1474.69	118.5	1.96	0.5868
1480.43	113	2	0.3338
1486.18	107	2	0.3088
1491.92	101	2.04	0.3362
1497.67	100	2.04	0.3357
1500	100	2.04	0.3443
1505.29	100	2.12	0.5958
1510.57	100	2.12	0.2803
1515.86	100	2.16	0.3292
1521.14	100	2.16	0.3288
1526.43	100	2.2	0.4013
1531.71	100	2.16	0.3187
1537	100	2.24	0.3
1542.28	100	2.24	0.5566
1547.57	100	2.28	0.3342
1552.85	100	2.32	0.3197
1558.14	100	2.32	0.23
1563.42	100	2.36	0.3157
1568.71	100	2.36	0.2841
1573.99	100	2.4	0.2258
1579.28	100	2.48	0.3469
1584.56	100	2.44	0.6297
1589.85	100.5	2.44	0.2828
1595.13	100.5	2.32	0.4141
1600	100.5	2.12	0.3156
1604.9	100.5	2.04	0.271
1609.79	100.5	2.08	0.6694
1614.69	100.5	2.04	0.2476
1619.59	100.5	2.04	0.2794
1624.49	100.5	2.04	0.3726
1629.38	100.5	2	0.2143
1634.28	100.5	1.96	0.2683
1639.18	100.5	1.96	0.2355
1644.07	100.5	1.96	0.3143
1648.97	100.5	1.92	0.3016
1653.87	100.5	1.92	0.3302
1658.77	100.5	1.88	0.219
1663.66	100.5	1.88	0.2762
1668.56	100.5	1.84	0.2194
1673.46	100.5	1.8	0.2726
1678.35	100.5	1.84	0.2714
1683.25	100.5	1.84	0.227
1688.15	100.5	1.8	0.3113
1693.05	102.5	1.8	0.2302
1697.94	105	1.8	0.2603
1700	107.5	1.76	0.2355
1704.57	112	1.76	0.3079
1709.14	116	1.72	0.2922
1713.72	121.5	1.72	0.3254
1718.29	126	1.72	0.325
1722.86	130.5	1.76	0.2437
1727.43	134.5	1.72	0.2397
1732.01	139.5	1.76	0.28
1736.58	143.5	1.76	0.2292
1741.15	149	1.76	0.2641
1745.72	153.5	1.76	0.2333
1750.29	158	1.8	0.3094
1754.87	158	1.76	0.2422
1759.44	153	1.76	0.2569
1764.01	149	1.76	0.2585
1768.58	145	1.76	0.3667
1773.16	140.5	1.84	0.2766
1777.73	135	1.76	0.2594
1782.3	130	1.8	0.26
1786.87	125.5	1.8	0.2651
1791.45	121	1.84	0.2437
1796.02	116.5	1.8	0.3594
1800	113.5	1.88	0.2547
1804.3	109	1.88	0.2875
1808.61	104.5	1.92	0.2766
1812.91	101	1.96	0.3687
1817.21	101	1.96	0.2672
1821.52	101	2	0.1954
1825.82	101	2	0.2785
1830.12	101	2.04	0.2738
1834.42	101	2.08	0.3169
1838.73	101	2.08	0.3212
1843.03	101	2.16	0.2955
1847.33	101	2.16	0.306
1851.64	101	2.16	0.2714
1855.94	101	2.16	0.5521
1860.24	101	2.24	0.2471
1864.55	101	2.2	0.3155
1868.85	101	2.24	0.2714
1873.15	101	2.28	0.4042
1877.45	101	2.28	0.7408
1881.76	101	2.28	0.4292
1886.06	101	2.36	0.3662
1890.36	101	2.32	0.4239
1894.67	101	2.4	0.2971
1898.97	101	2.44	0.3087
1900	101	2.48	0.4087
1904.08	101	2.48	0.3059
1908.17	99.5	2.44	0.2868
1912.25	100	2.4	0.2956
1916.33	100	2.28	0.3179
1920.42	100	2.28	0.3925
1924.5	100	2.2	0.2985
1928.58	100	2.24	0.2612
1932.67	100	2.2	0.2672
1936.75	100	2.2	0.2303
1940.83	100	2.16	0.2812
1944.91	100	2.16	0.2437
1949	100	2.12	0.4156
1953.08	100	2.12	0.5
1957.16	100	2.16	0.4234
1961.25	100	2.08	0.6047
1965.33	100	2.08	0.5065
1969.41	100	2.08	0.6516
1973.5	100	2.04	0.3419
1977.58	100	2.08	0.3919
1981.66	100	2.04	0.446
1985.75	100	2.04	0.2635
1989.83	100	2.08	0.2508
1993.91	100	2.08	0.2873
1998	100	2.08	0.3187
2000	100	2.04	0.3794
2003.91	100	2.08	0.2667
2007.81	100	2.04	0.3048
2011.72	101	2.08	0.2891
2015.63	104	2.08	0.3076
2019.54	108.5	2.04	0.3409
2023.44	112	2.08	0.2754
2027.35	116	2.04	0.2484
2031.26	120	2.08	0.2328
2035.17	124.5	2.08	0.2687
2039.07	128	2.12	0.25
2042.98	130	2.08	0.2781
2046.89	127.5	2.08	0.2266
2050.8	125	2.08	0.5875
2054.7	121	2.12	0.5187
2058.61	117	2.08	0.5108
2062.52	114	2.08	0.2619
2066.43	109.5	2.12	0.2651
2070.33	105.5	2.08	0.2581
2074.24	102.5	2.12	0.3222
2078.15	101	2.08	0.3016
2082.05	101	2.12	0.3492
2085.96	101	2.16	0.273
2089.87	101	2.08	0.3365
2093.78	101	2.12	0.2603
2097.68	101	2.16	0.2297
2100	101	2.16	0.3109
2103.77	101	2.08	0.2431
2107.54	101	2.16	0.3712
2111.31	101	2.12	0.2924
2115.09	101	2.16	0.4754
2118.86	101	2.16	0.4884
2122.63	101	2.2	0.2956
2126.4	101	2.24	0.3
2130.17	101	2.24	0.3588
2133.94	101	2.24	0.3176
2137.71	101	2.28	0.5319
2141.49	101	2.32	0.5294
2145.26	101	2.32	0.2855
2149.03	101	2.36	0.2812
2152.8	101	2.4	0.4721
2156.57	101	2.4	0.3941
2160.34	101	2.4	0.2696
2164.12	101	2.44	0.6522
2167.89	101	2.44	0.5323
2171.66	100.5	2.48	0.8985
2175.43	101.5	2.28	0.5492
2179.2	101.5	2.4	0.5768
2182.97	101.5	2.44	0.5754
2186.74	101.5	2.4	0.2638
2190.52	101.5	2.4	0.3044
2194.29	101.5	2.4	0.2746
2198.06	101.5	2.36	0.5742
2200	101.5	2.36	0.7104
2203.67	101.5	2.36	0.4379
2207.34	101.5	2.36	0.4769
2211.02	101.5	2.32	0.3292
2214.69	101.5	2.24	0.3985
2218.36	101.5	2.28	0.3062
2222.03	101.5	2.24	0.2477
2225.71	101.5	2.28	0.2508
2229.38	101.5	2.24	0.3
2233.05	101.5	2.24	0.475
2236.72	101.5	2.24	0.2562
2240.4	101.5	2.24	0.2413
2244.07	101.5	2.28	0.2778
2247.74	101.5	2.24	0.2437
2251.41	101.5	2.24	0.6344
2255.08	101.5	2.24	0.2677
2258.76	101.5	2.28	0.2985
2262.43	101.5	2.2	0.2508
2266.1	101.5	2.28	0.7818
2269.77	101.5	2.32	0.6969
2273.45	102	2.28	1.2703
2277.12	105.5	2.28	0.9661
2280.79	106.5	2.24	0.7297
2284.46	110	2.28	0.8046
2288.14	114.5	2.28	0.297
2291.81	117.5	2.32	0.3875
2295.48	118	2.32	0.3185
2299.15	119	2.24	0.2431
2300	118.5	2.24	0.4
2303.61	117	2.24	0.8032
2307.21	118.5	2.28	0.2809
2310.82	115.5	2.28	0.2587
2314.43	112	2.24	0.2222
2318.04	108.5	2.24	0.2683
2321.64	105	2.28	0.3109
2325.25	100.5	2.28	0.3175
2328.86	100	2.28	0.3889
2332.47	100	2.24	0.2762
2336.07	100	2.28	0.3317
2339.68	100	2.24	0.3095
2343.29	100	2.28	0.2921
2346.9	100	2.28	0.2437
2350.5	100	2.24	0.2969
2354.11	100	2.24	0.3625
2357.72	100	2.28	0.3338
2361.33	100	2.24	0.2882
2364.93	100	2.28	0.3191
2368.54	100	2.28	0.3319
2372.15	100	2.24	0.3176
2375.76	100	2.28	0.625
2379.36	100	2.28	0.2529
2382.97	100	2.32	0.4761
2386.58	100	2.28	0.2731
2390.19	100	2.36	0.3015
2393.79	100	2.36	1.2323
2397.4	100	2.4	0.2864
2400	100	2.44	1.0691
2403.58	100	2.4	0.3319
2407.15	100	2.44	0.2681
2410.73	100	2.44	0.3
2414.3	100	2.48	0.2377
2417.88	100.5	2.44	0.6101
2421.45	100	2.52	0.6348
2425.03	100	2.44	0.2333
2428.6	100	2.28	0.6116
2432.18	100	2.24	0.4544
2435.75	100	2.28	0.4956
2439.33	100	2.24	0.3162
2442.91	100	2.28	0.2397
2446.48	100	2.24	0.2324
2450.06	100	2.28	0.5897
2453.63	100	2.24	0.5706
2457.21	100	2.32	0.3588
2460.78	100	2.28	0.2823
2464.36	100	2.24	0.2882
2467.93	100	2.28	0.4585
2471.51	100	2.24	0.575
2475.08	100	2.24	0.2844
2478.66	100	2.28	0.2547
2482.23	100	2.28	0.3016
2485.81	100	2.24	0.2609
2489.39	100	2.24	0.7828
2492.96	100	2.28	0.2453
2496.54	100	2.24	0.2831
2500	100	2.28	0.7788
2503.58	100	2.28	0.2646
2507.15	100	2.28	0.2738
2510.73	100	2.24	0.2677
2514.3	100	2.28	0.3031
2517.88	99.5	2.24	0.2954
2521.45	99.5	2.24	0.2554
2525.03	99.5	2.2	0.2769
2528.6	99.5	2.24	0.24
2532.18	99.5	2.28	0.2609
2535.75	99.5	2.24	0.347
2539.33	99.5	2.24	0.2615
2542.91	99.5	2.2	0.2908
2546.48	99.5	2.2	0.2677
2550.06	99.5	2.24	0.2569
2553.63	99.5	2.28	0.3231
2557.21	99.5	2.28	0.2815
2560.78	99.5	2.32	0.2462
2564.36	99.5	2.4	0.3182
2567.93	100	2.44	0.2861
2571.51	100	2.48	0.3203
2575.08	100	2.48	0.2561
2578.66	100	2.48	0.3261
2582.23	100	2.44	0.3
2585.81	100	2.48	0.2954
2589.39	100	2.44	0.2687
2592.96	100	2.4	0.3206
2596.54	100	2.4	0.2529
2600	100	2.32	0.2323
2603.61	100	2.36	0.8956
2607.21	100	2.32	0.2897
2610.82	100	2.32	0.2912
2614.43	100	2.28	0.903
2618.04	100	2.24	0.3091
2621.64	100	2.32	0.247
2625.25	100	2.24	0.2403
2628.86	100	2.2	0.2164
2632.47	100	2.28	0.3179
2636.07	100	2.28	0.2838
2639.68	100	2.24	0.3224
2643.29	100	2.2	0.2681
2646.9	100	2.24	0.9426
2650.5	100	2.2	0.2667
2654.11	100	2.28	0.2544
2657.72	100.5	2.2	0.3855
2661.33	103.5	2.24	0.3942
2664.93	102.5	2.2	0.5551
2668.54	106	2.2	0.3691
2672.15	109.5	2.24	0.5826
2675.76	112	2.24	0.4433
2679.36	115	2.2	0.2823
2682.97	116	2.2	0.2812
2686.58	116.5	2.2	0.229
2690.19	119	2.24	0.3441
2693.79	120.5	2.24	0.2942
2697.4	121.5	2.2	0.2841
2700	121	2.24	0.4116
2703.67	120	2.2	0.2783
2707.34	117	2.2	0.2897
2711.02	112.5	2.2	0.3676
2714.69	109	2.24	0.6565
2718.36	105.5	2.2	0.3235
2722.03	104	2.24	0.4164
2725.71	104	2.2	0.525
2729.38	102.5	2.24	0.4882
2733.05	101	2.2	0.6353
2736.72	101	2.2	0.3471
2740.4	101	2.24	0.3221
2744.07	101	2.2	0.2855
2747.74	101	2.24	0.2853
2751.41	101	2.24	0.2941
2755.08	101	2.2	0.2507
2758.76	101	2.24	0.2899
2762.43	101	2.28	0.2971
2766.1	101	2.28	0.3176
2769.77	101	2.24	0.225
2773.45	101	2.24	0.2304
2777.12	101	2.32	0.2941
2780.79	101	2.32	0.2304
2784.46	101	2.32	0.2899
2788.14	101	2.36	0.2323
2791.81	101	2.36	0.5174
2795.48	101	2.4	0.3559
2799.15	101	2.4	0.4594
2800	101	2.4	0.2757
2803.77	101	2.4	0.4294
2807.54	101	2.4	0.342
2811.31	101	2.44	0.4229
2815.09	101	2.44	0.3169
2818.86	101	2.44	0.2783
2822.63	101	2.4	0.3
2826.4	99.5	2.48	0.8426
2830.17	100	2.48	0.4132
2833.94	100	2.48	0.7884
2837.71	100	2.44	0.2853
2841.49	100	2.44	0.8956
2845.26	100	2.4	0.3486
2849.03	100	2.4	0.3029
2852.8	100	2.36	0.3
2856.57	100	2.32	0.4072
2860.34	100	2.32	1.0391
2864.12	100	2.32	0.2765
2867.89	100	2.28	0.3162
2871.66	100	2.28	0.2783
2875.43	100	2.24	0.3314
2879.2	100	2.2	0.2841
2882.97	100	2.2	0.2603
2886.74	100	2.16	0.3529
2890.52	100	2.16	0.2971
2894.29	100	2.12	0.2725
2898.06	100	2.12	0.2714
2900	100	2.2	1.122
2903.91	100	2.12	0.38
2907.81	100	2.12	0.9743
2911.72	100	2.12	0.3143
2915.63	100	2.08	0.4671
2919.54	100	2.08	0.3343
2923.44	100.5	2.12	0.897
2927.35	104.5	2.08	0.8735
2931.26	108.5	2.12	0.5573
2935.17	112	2.12	0.5072
2939.07	115.5	2.12	0.3348
2942.98	119	2.08	0.2809
2946.89	123	2.04	0.2855
2950.8	125.5	2.08	0.3103
2954.7	127.5	2.08	0.2609
2958.61	128.5	2.08	0.2362
2962.52	130	2.08	0.3261
2966.43	126	2.12	0.2652
2970.33	121.5	2.08	0.2765
2974.24	117.5	2.12	0.3059
2978.15	114.5	2.04	0.2522
2982.05	110.5	2.08	0.2971
2985.96	106	2.04	0.2783
2989.87	103	2.04	0.3206
2993.78	101	2.04	0.2275
2997.68	100.5	2.08	0.2971
3000	100.5	2.08	0.3377
3004.08	100.5	2.04	0.4043
3008.17	100.5	2.04	0.32
3012.25	100.5	2.04	0.3797
3016.33	100.5	2.04	0.6443
3020.42	100.5	2.04	0.3014
3024.5	100.5	2	0.3565
3028.58	100.5	2.04	0.4203
3032.67	100.5	2.08	0.2261
3036.75	100.5	2.08	0.258
3040.83	100.5	2.08	0.2348
3044.91	100.5	2.12	0.2435
3049	100.5	2.12	0.2059
3053.08	100.5	2.12	0.2551
3057.16	100.5	2.16	0.2929
3061.25	100.5	2.2	0.3
3065.33	100.5	2.16	0.2714
3069.41	100.5	2.16	0.2565
3073.5	100.5	2.2	0.2814
3077.58	100.5	2.24	0.8817
3081.66	100.5	2.24	0.2771
3085.75	100.5	2.28	0.43
3089.83	100.5	2.36	0.36
3093.91	101	2.48	0.2986
3098	101	2.44	0.3183
3100	101	2.44	0.3549
3104.3	101	2.4	0.3
3108.61	101	2.36	0.4465
3112.91	101	2.36	0.4155
3117.21	101	2.32	0.331
3121.52	101	2.32	1.0479
3125.82	101	2.32	1.6116
3130.12	101	2.28	0.7073
3134.42	101	2.28	0.7118
3138.73	101	2.24	0.2691
3143.03	101	2.2	0.2288
3147.33	101	2.2	0.3418
3151.64	101	2.12	0.2309
3155.94	101	2.16	0.2956
3160.24	101	2.12	0.3573
3164.55	101	2.12	0.3456
3168.85	101	2.08	0.3294
3173.15	101	2.04	0.2899
3177.45	101	2.04	0.2493
3181.76	101	2.04	0.2914
3186.06	101	1.96	0.3329
3190.36	102.5	1.96	0.3814
3194.67	106	1.96	0.287
3198.97	111	1.96	0.675
3200	111	1.92	0.274
3204.57	116.5	1.88	0.3233
3209.14	121	1.88	0.2726
3213.72	124.5	1.84	0.5306
3218.29	130	1.84	0.389
3222.86	134.5	1.8	0.5542
3227.43	139	1.8	0.3083
3232.01	143	1.8	0.3096
3236.58	148.5	1.8	0.2014
3241.15	151.5	1.76	0.2181
3245.72	155	1.8	0.2292
3250.29	157	1.8	0.2411
3254.87	158	1.76	0.2528
3259.44	153.5	1.8	0.2616
3264.01	149.5	1.76	0.3458
3268.58	144	1.76	0.3192
3273.16	139.5	1.8	0.5589
3277.73	136	1.76	0.5068
3282.3	130	1.76	0.5671
3286.87	126.5	1.76	0.4794
3291.45	121	1.76	0.3243
3296.02	116.5	1.76	0.454
3300	112.5	1.84	0.468
3304.9	107.5	1.8	0.4573
3309.79	105	1.84	0.248
3314.69	101.5	1.8	0.3827
3319.59	100	1.8	0.3108
3324.49	99.5	1.88	0.2419
3329.38	99.5	1.92	0.2365
3334.28	99.5	1.88	0.2307
3339.18	99.5	1.92	0.268
3344.07	99.5	1.92	0.2797
3348.97	99.5	1.96	0.2216
3353.87	99.5	1.96	0.2534
3358.77	99.5	1.96	0.274
3363.66	99.5	2	0.3122
3368.56	99.5	2	0.427
3373.46	99.5	2	0.372
3378.35	99.5	2.04	0.208
3383.25	99.5	2.08	0.2573
3388.15	99.5	2.04	0.2743
3393.05	99.5	2.04	0.2733
3397.94	99.5	2.08	0.2921
3400	99.5	2.08	0.3493
3405.29	99.5	2.12	0.2987
3410.57	99.5	2.16	0.2853
3415.86	100	2.48	0.2773
3421.14	100	2.48	0.3133
3426.43	100	2.44	0.336
3431.71	100	2.44	0.356
3437	100	2.4	0.3605
3442.28	100	2.4	0.5645
3447.57	100	2.36	0.3822
3452.85	100	2.28	0.3068
3458.14	100	2.32	0.2306
3463.42	100	2.24	0.4097
3468.71	100	2.24	0.2704
3473.99	100	2.2	0.5479
3479.28	100	2.24	0.3
3484.56	100	2.16	0.3243
3489.85	100	2.12	0.3086
3495.13	100	2.16	0.2493
3500	100	2.08	0.2362
3505.75	100	2.04	0.2324
3511.49	100	2.04	0.2463
3517.24	106	2	0.2388
3522.98	112	2	0.253
3528.73	117.5	1.96	0.2212
3534.47	123.5	1.96	0.2246
3540.22	128	1.88	0.2738
3545.96	134.5	1.88	0.1985
3551.71	140	1.84	0.3203
3557.45	145	1.84	0.2123
3563.2	151.5	1.84	0.2731
3568.94	157	1.76	0.4104
3574.69	163	1.76	0.4212
3580.43	168	1.76	0.8701
3586.18	172.5	1.72	0.2485
3591.92	178.5	1.68	0.2464
3597.67	184.5	1.64	0.23
3600	187.5	1.64	0.2116
3606.29	193	1.6	0.1886
3612.57	199	1.56	0.2958
3618.86	205.5	1.6	0.2718
3625.15	212.5	1.56	0.2708
3631.44	217	1.64	0.2444
3637.72	221.5	1.6	0.2149
3644.01	228.5	1.56	0.2703
3650.3	231.5	1.6	0.7135
3656.59	228.5	1.56	0.2351
3662.87	221	1.6	0.2527
3669.16	216.5	1.56	0.2453
3675.45	210.5	1.6	0.2493
3681.73	205	1.6	0.2532
3688.02	199	1.64	0.2437
3694.31	193	1.6	0.2494
3700	193	1.64	0.2185
3706.92	189	1.6	0.2062
3713.84	184.5	1.64	0.221
3720.77	178.5	1.6	0.2518
3727.69	171.5	1.6	0.242
3734.61	163.5	1.64	0.2173
3741.53	156.5	1.64	0.3024
3748.46	149.5	1.68	0.4988
3755.38	143.5	1.68	0.4695
3762.3	139	1.68	0.2235
3769.22	139	1.72	0.2247
3776.15	132.5	1.72	0.1976
3783.07	126.5	1.72	0.2573
3789.99	120	1.72	0.2037
3796.91	115	1.68	0.1938
3800	115	1.8	0.1902
3807.66	115	1.8	0.2573
3815.33	110	1.8	0.2321
3822.99	103	1.8	0.263
3830.65	99.5	1.8	0.2317
3838.31	99.5	1.8	0.2658
3845.98	99.5	2	0.3259
3853.64	99.5	2.08	0.2815
3861.3	99.5	2.16	0.3072
3868.96	99.5	2.32	0.2793
3876.63	99.5	2.4	0.2658
3884.29	99.5	2.44	0.3512
3891.95	99.5	2.4	0.3878
3899.61	99.5	2.32	0.3024
3900	99.5	2.28	0.2807
3908.52	99.5	2.28	0.2735
3917.04	99.5	2.32	0.8988
3925.56	100	2.52	0.4687
3934.08	100	2.48	0.292
3942.6	100	2.44	0.3162
3951.12	106.5	2.44	0.304
3959.64	114	2.4	0.2773
3968.16	121.5	2.4	0.2757
3976.68	130.5	2.4	0.2581
3985.2	132	2.32	0.274
3993.72	139.5	2.32	0.2931
4000	145.5	2.36	0.2233
4009.51	153	2.24	0.2521
4019.01	160.5	2.24	0.2042
4028.52	168	2.2	0.2514
4038.02	174	2.2	0.2278
4047.53	181.5	2.16	0.3028
4057.03	190.5	2.2	0.3253
4066.54	196.5	2.2	0.2493
4076.04	205.5	2.16	0.2437
4085.55	213	2.2	0.2394
4095.05	216	2.16	0.2586
4100	219	2.24	0.2606
4110.63	228	2.2	0.1915
4121.26	234	2.2	0.3014
4131.89	244.5	2.2	0.3171
4142.51	255	2.2	0.2429
4153.14	264	2.16	0.2087
4163.77	274.5	2.16	0.2
4174.4	280.5	2.16	0.2706
4185.03	291	2.16	0.2254
4195.66	297	2.16	0.2323
4200	297	2.16	0.2239
4211.9	309	2.2	0.2433
4223.79	321	2.2	0.1895
4235.69	333	2.16	0.2348
4247.58	345	2.2	0.2803
4259.48	357	2.2	0.2369
4271.37	369	2.16	0.2338
4283.27	376.5	2.16	0.2431
4295.16	382.5	2.16	0.2047
4300	387	2.16	0.2187
4313.3	396	2.12	0.2437
4326.61	409.5	2.12	0.2141
4339.91	421.5	2.12	0.2825
4353.22	435	2.12	0.2524
4366.52	448.5	2.12	0.2172
4379.83	460.5	2.08	0.2476
4393.13	468	2.12	0.2349
4400	474	2.12	0.2274
4414.85	489	2.12	0.2129
4429.7	499	2.12	0.2145
4444.55	500	2.08	0.2328
4459.4	500	2.08	0.2295
4474.24	500	2.12	0.2167
4489.09	500	2.08	0.2729
4500	500	2.08	0.2491
4516.51	500	2.08	0.2169
4533.02	500	2.08	0.2102
4549.52	500	2.04	0.2345
4566.03	500	2.08	0.1776
4582.54	500	2.08	0.2561
4599.05	500	2.04	0.2018
4600	500	2.04	0.2196
4618.25	500	2	0.2218
4636.51	500	2	0.2075
4654.76	500	1.96	0.2472
4673.01	500	1.92	0.3549
4691.27	500	1.84	0.16
4700	500	1.84	0.218
4720.04	500	1.8	0.2265
4740.09	500	1.76	0.2085
4760.13	500	1.76	0.22
4780.18	500	1.72	0.1822
4800	500	1.68	0.1841
4821.83	500	1.64	0.2
4843.66	500	1.6	0.1683
4865.5	500	1.56	0.1825
4887.33	500	1.52	0.1658
4900	500	1.52	0.1605
4923.57	500	1.48	0.1784
4947.14	500	1.4	0.1714
4970.7	500	1.36	0.1853
4994.27	500	1.28	0.125
5000	500	1.24	0.171

## Sheet: Algorithm2
Position	CR	BL	IRT
0	217.5	0.44	0.1333
23.5676	217.5	0.48	0.1312
47.135	217	0.52	0.1059
70.7026	217	0.6	0.1
94.2703	217	0.64	0.1579
100	217	0.64	0.155
121.832	216.5	0.68	0.1524
143.665	216	0.76	0.1261
165.498	216	0.8	0.1208
187.33	215.5	0.84	0.132
200	215	0.88	0.1423
220.044	214.5	0.88	0.1556
240.088	214	0.92	0.1724
260.132	213.5	0.96	0.19
280.177	213	0.96	0.1375
300	212	1	0.1344
318.253	211.5	0.96	0.1562
336.507	211	1	0.1576
354.76	210.5	1	0.1618
373.014	210	1.04	0.1353
391.267	209.5	1.04	0.1412
400	209	1.08	0.1676
416.508	208.5	1.08	0.1441
433.016	208	1.08	0.1486
449.525	207.5	1.08	0.1417
466.033	207	1.08	0.1417
482.541	206.5	1.12	0.1583
499.049	206	1.12	0.1946
500	206	1.12	0.1513
514.849	205	1.12	0.1865
529.698	204.5	1.16	0.1405
544.546	204	1.2	0.2368
559.395	203.5	1.2	0.1641
574.244	203	1.2	0.1718
589.093	202.5	1.24	0.1538
600	201.5	1.28	0.1692
613.305	201	1.24	0.2
626.61	200.5	1.28	0.1634
639.915	200	1.24	0.1732
653.22	199.5	1.28	0.2171
666.525	199	1.32	0.1907
679.83	198.5	1.32	0.1809
693.135	198	1.32	0.2214
700	197.5	1.36	0.1698
711.895	197	1.32	0.1628
723.791	196.5	1.36	0.1674
735.686	196	1.36	0.1955
747.582	195.5	1.4	0.1818
759.477	195	1.4	0.1795
771.372	194.5	1.44	0.1841
783.268	194	1.4	0.1727
795.163	193.5	1.44	0.2109
800	193	1.4	0.1867
810.629	192.5	1.44	0.1978
821.257	192	1.48	0.2217
831.886	191.5	1.48	0.1543
842.515	191	1.48	0.1745
853.143	190.5	1.56	0.2255
863.772	190	1.56	0.1872
874.401	189.5	1.56	0.2213
885.029	189	1.56	0.1646
895.658	188.5	1.52	0.2429
900	188.5	1.56	0.2208
909.505	188	1.56	0.2326
919.011	187.5	1.6	0.2
928.516	187	1.6	0.208
938.021	186.5	1.6	0.208
947.526	186	1.64	0.208
957.032	185.5	1.64	0.218
966.537	185	1.68	0.168
976.042	184.5	1.68	0.212
985.548	184	1.68	0.2078
995.053	184	1.68	0.1804
1000	183.5	1.68	0.1962
1008.52	183	1.68	0.2173
1017.04	182.5	1.68	0.2396
1025.56	182	1.72	0.2264
1034.08	181.5	1.76	0.2208
1042.6	181	1.8	0.183
1051.12	180.5	1.8	0.2241
1059.64	180	1.8	0.1889
1068.16	180	1.8	0.1759
1076.68	179	1.8	0.2222
1085.2	179	1.8	0.2074
1093.72	178.5	1.8	0.2389
1100	178	1.8	0.2182
1107.66	177.5	1.8	0.2164
1115.33	177	1.84	0.2161
1122.99	176.5	1.88	0.2286
1130.65	176	1.84	0.214
1138.31	176	1.88	0.2982
1145.98	175.5	1.88	0.2268
1153.64	175	1.92	0.2214
1161.3	174.5	1.92	0.2429
1168.96	174	1.92	0.2579
1176.63	174	1.96	0.2632
1184.29	173.5	1.96	0.2351
1191.95	173	1.92	0.2456
1199.61	172.5	1.92	0.207
1200	172.5	1.92	0.25
1206.92	172	1.96	0.2491
1213.84	171.5	1.96	0.2263
1220.77	171.5	2	0.2224
1227.69	171	2	0.221
1234.61	170.5	2	0.2483
1241.53	170	2	0.2362
1248.46	170	2	0.2259
1255.38	169.5	2.04	0.3069
1262.3	169	2.04	0.2797
1269.22	168.5	2.08	0.2644
1276.15	168.5	2.04	0.2559
1283.07	168	2.04	0.2491
1289.99	167.5	2.08	0.2339
1296.91	167	2.08	0.2441
1300	167	2.04	0.2433
1306.29	166.5	2.08	0.195
1312.57	166	2.08	0.2633
1318.86	165.5	2.08	0.235
1325.15	165.5	2.12	0.2417
1331.44	165	2.12	0.3817
1337.72	164.5	2.08	0.2567
1344.01	164	2.08	0.2833
1350.3	164	2.16	0.2467
1356.59	163.5	2.16	0.2517
1362.87	163	2.16	0.2344
1369.16	162.5	2.2	0.3131
1375.45	162.5	2.12	0.2754
1381.73	162	2.16	0.3113
1388.02	161.5	2.16	0.2839
1394.31	161	2.16	0.2548
1400	160.5	2.16	0.221
1405.75	160.5	2.2	0.2508
1411.49	160	2.16	0.3803
1417.24	159.5	2.16	0.2197
1422.98	159	2.2	0.2787
1428.73	159	2.24	0.2377
1434.47	158.5	2.2	0.2869
1440.22	158	2.2	0.2557
1445.96	158	2.2	0.3177
1451.71	157.5	2.28	0.2516
1457.45	157	2.24	0.3161
1463.2	156.5	2.28	0.2871
1468.94	156.5	2.24	0.2806
1474.69	156	2.2	0.3129
1480.43	155.5	2.28	0.2048
1486.18	155.5	2.24	0.2226
1491.92	155	2.24	0.2323
1497.67	154.5	2.24	0.2803
1500	154.5	2.28	0.2887
1505.29	154	2.24	0.379
1510.57	153.5	2.24	0.241
1515.86	153.5	2.24	0.4323
1521.14	153	2.32	0.2656
1526.43	152.5	2.28	0.2623
1531.71	152.5	2.28	0.2787
1537	152	2.24	0.2508
1542.28	151.5	2.28	0.5403
1547.57	151.5	2.32	0.3066
1552.85	151	2.28	0.2951
1558.14	150.5	2.28	0.246
1563.42	150.5	2.32	0.2809
1568.71	150	2.32	0.2444
1573.99	149.5	2.32	0.2794
1579.28	149	2.32	0.229
1584.56	149	2.32	0.25
1589.85	148.5	2.4	0.2226
1595.13	148	2.36	0.2806
1600	147.5	2.36	0.271
1604.9	147.5	2.36	0.2387
1609.79	147	2.36	0.2484
1614.69	146.5	2.36	0.2452
1619.59	146.5	2.4	0.5317
1624.49	146	2.36	0.3111
1629.38	145.5	2.36	0.2841
1634.28	145.5	2.36	0.2339
1639.18	145	2.36	0.2476
1644.07	144.5	2.4	0.3079
1648.97	144.5	2.4	0.227
1653.87	144	2.36	0.3079
1658.77	143.5	2.4	0.3032
1663.66	143	2.32	0.2857
1668.56	143	2.36	0.2645
1673.46	141.5	2.36	0.2355
1678.35	141.5	2.4	0.2597
1683.25	141	2.4	0.3238
1688.15	140.5	2.36	0.2532
1693.05	139	2.36	0.3587
1697.94	139.5	2.4	0.3222
1700	139	2.36	0.2355
1704.57	138	2.4	0.2371
1709.14	137.5	2.36	0.2226
1713.72	138	2.36	0.3016
1718.29	137.5	2.4	0.2371
1722.86	136.5	2.4	0.2452
1727.43	136	2.36	0.2403
1732.01	135.5	2.36	0.2548
1736.58	135.5	2.36	0.2742
1741.15	135	2.4	0.3444
1745.72	134.5	2.4	0.3143
1750.29	134	2.44	0.4079
1754.87	134	2.4	0.4048
1759.44	133.5	2.36	0.2317
1764.01	133	2.4	0.2548
1768.58	133	2.4	0.454
1773.16	132.5	2.4	0.4095
1777.73	132	2.4	0.2714
1782.3	131.5	2.44	0.3095
1786.87	131.5	2.4	0.2825
1791.45	131	2.44	0.2778
1796.02	130.5	2.44	0.2587
1800	130	2.44	0.3016
1804.3	129.5	2.44	0.254
1808.61	128.5	2.44	0.2635
1812.91	128	2.4	0.2619
1817.21	128.5	2.44	0.3048
1821.52	127.5	2.44	0.2492
1825.82	127	2.44	0.2762
1830.12	128	2.44	0.246
1834.42	127.5	2.44	0.2778
1838.73	127	2.44	0.2968
1843.03	127	2.4	0.2571
1847.33	126.5	2.44	0.3524
1851.64	126	2.44	0.3381
1855.94	126	2.44	0.3079
1860.24	126	2.4	0.2032
1864.55	125.5	2.44	0.3159
1868.85	125	2.4	0.2714
1873.15	125	2.4	0.5238
1877.45	124.5	2.36	0.3175
1881.76	124	2.4	0.2524
1886.06	124	2.44	0.2968
1890.36	123.5	2.48	0.2871
1894.67	123.5	2.48	0.2762
1898.97	123	2.4	0.2619
1900	123	2.4	0.2587
1904.08	122	2.4	0.2683
1908.17	122	2.4	0.2857
1912.25	121.5	2.4	0.2
1916.33	121.5	2.44	0.2492
1920.42	121	2.4	0.2508
1924.5	121	2.44	0.319
1928.58	120.5	2.44	0.2905
1932.67	120.5	2.4	0.273
1936.75	120	2.44	0.2841
1940.83	120	2.4	0.2841
1944.91	119.5	2.36	0.2508
1949	119.5	2.4	0.227
1953.08	119	2.44	0.2111
1957.16	119	2.44	0.3063
1961.25	118.5	2.4	0.2143
1965.33	119	2.4	0.2683
1969.41	118	2.44	0.3063
1973.5	118	2.4	0.3238
1977.58	117.5	2.4	0.2143
1981.66	117.5	2.48	0.2444
1985.75	117.5	2.44	0.1921
1989.83	117	2.4	0.2922
1993.91	117	2.44	0.2619
1998	116.5	2.44	0.2651
2000	116.5	2.48	0.3238
2003.91	116	2.44	0.2635
2007.81	116.5	2.44	0.2413
2011.72	116	2.4	0.2667
2015.63	116	2.44	0.254
2019.54	116	2.44	0.2667
2023.44	116	2.4	0.3238
2027.35	116	2.4	0.2413
2031.26	116	2.44	0.3968
2035.17	115.5	2.4	0.2629
2039.07	115.5	2.36	0.2714
2042.98	115.5	2.44	0.3206
2046.89	115	2.4	0.2762
2050.8	115	2.4	0.221
2054.7	115	2.4	0.2113
2058.61	114.5	2.44	0.4032
2062.52	114.5	2.4	0.3254
2066.43	114.5	2.4	0.3397
2070.33	114.5	2.4	0.2516
2074.24	114.5	2.4	0.2306
2078.15	114	2.44	0.2855
2082.05	114	2.4	0.5206
2085.96	114	2.4	0.3222
2089.87	113.5	2.4	0.2698
2093.78	113.5	2.4	0.3794
2097.68	113.5	2.48	0.2365
2100	113	2.48	0.3222
2103.77	113	2.44	0.2714
2107.54	112.5	2.44	0.3048
2111.31	112.5	2.44	0.3143
2115.09	112	2.4	0.2841
2118.86	112	2.44	0.3206
2122.63	112	2.4	0.2194
2126.4	112	2.4	0.3766
2130.17	111.5	2.4	0.2903
2133.94	111.5	2.4	0.2936
2137.71	111.5	2.44	0.4492
2141.49	111.5	2.4	0.2762
2145.26	110.5	2.44	0.2548
2149.03	111	2.44	0.2645
2152.8	111	2.4	0.2323
2156.57	111	2.4	0.2516
2160.34	110	2.4	0.2419
2164.12	110	2.4	0.2597
2167.89	110.5	2.4	0.3143
2171.66	110.5	2.4	0.3206
2175.43	109.5	2.44	0.2746
2179.2	109.5	2.4	0.2161
2182.97	110	2.36	0.2548
2186.74	110	2.4	0.2968
2190.52	109.5	2.4	0.3016
2194.29	109.5	2.4	0.2714
2198.06	109.5	2.44	0.2413
2200	109.5	2.48	0.2781
2203.67	109.5	2.44	0.2687
2207.34	108.5	2.44	0.3141
2211.02	109	2.4	0.2844
2214.69	108.5	2.44	0.3453
2218.36	109	2.44	0.2651
2222.03	109	2.4	0.2651
2225.71	109	2.4	0.3032
2229.38	109	2.36	0.2651
2233.05	109	2.44	0.3302
2236.72	109	2.48	0.3079
2240.4	108.5	2.44	0.2635
2244.07	108.5	2.44	0.3127
2247.74	108.5	2.4	0.2413
2251.41	109	2.4	0.2095
2255.08	109	2.44	0.2619
2258.76	108.5	2.44	0.2952
2262.43	108.5	2.4	0.2444
2266.1	108.5	2.44	0.2635
2269.77	108	2.44	0.3048
2273.45	108.5	2.44	0.2444
2277.12	108.5	2.44	0.2667
2280.79	108	2.36	0.2873
2284.46	108	2.4	0.273
2288.14	108.5	2.44	0.5141
2291.81	108.5	2.48	0.2921
2295.48	108.5	2.44	0.3437
2299.15	108.5	2.4	0.5375
2300	108	2.48	0.3
2303.61	108	2.44	0.3625
2307.21	108	2.44	0.3344
2310.82	107.5	2.44	0.2656
2314.43	107.5	2.44	0.25
2318.04	108	2.4	0.2429
2321.64	108	2.4	0.2746
2325.25	108	2.4	0.3492
2328.86	108	2.44	0.3048
2332.47	108	2.4	0.3063
2336.07	108	2.4	0.3397
2339.68	108	2.44	0.3812
2343.29	107.5	2.44	0.4828
2346.9	107.5	2.48	0.4812
2350.5	108	2.44	0.5531
2354.11	108	2.4	0.7156
2357.72	107.5	2.44	0.3048
2361.33	107.5	2.44	0.4484
2364.93	107.5	2.44	0.3406
2368.54	107.5	2.44	0.3266
2372.15	107.5	2.44	0.3127
2375.76	107.5	2.4	0.3365
2379.36	107	2.44	0.3333
2382.97	107	2.44	0.3159
2386.58	107	2.44	0.2667
2390.19	107.5	2.4	0.2556
2393.79	107.5	2.44	0.2444
2397.4	107.5	2.44	0.3641
2400	107.5	2.44	0.3922
2403.58	107.5	2.44	0.3016
2407.15	107.5	2.48	0.3234
2410.73	107.5	2.44	0.2656
2414.3	107.5	2.44	0.3175
2417.88	107.5	2.44	0.2365
2421.45	107.5	2.4	0.2968
2425.03	107.5	2.4	0.2524
2428.6	107.5	2.4	0.2698
2432.18	107	2.4	0.3302
2435.75	107	2.4	0.2809
2439.33	107	2.36	0.2698
2442.91	107	2.44	0.3079
2446.48	107	2.4	0.3016
2450.06	107	2.36	0.2254
2453.63	107	2.4	0.3159
2457.21	107	2.44	0.319
2460.78	107	2.36	0.2651
2464.36	107	2.44	0.2683
2467.93	107	2.44	0.2825
2471.51	107	2.44	0.2921
2475.08	107.5	2.36	0.2762
2478.66	107.5	2.4	0.2683
2482.23	107.5	2.44	0.3286
2485.81	107.5	2.44	0.2683
2489.39	107.5	2.4	0.3079
2492.96	107.5	2.44	0.3095
2496.54	107.5	2.44	0.273
2500	107.5	2.4	0.2984
2503.58	107.5	2.4	0.2809
2507.15	107.5	2.4	0.3016
2510.73	107.5	2.4	0.2905
2514.3	107.5	2.4	0.3333
2517.88	107.5	2.36	0.2778
2521.45	107.5	2.4	0.4079
2525.03	107.5	2.4	0.3175
2528.6	107.5	2.44	0.3286
2532.18	107.5	2.4	0.3175
2535.75	107.5	2.4	0.3159
2539.33	107	2.44	0.3143
2542.91	107	2.4	0.3714
2546.48	107	2.4	0.2936
2550.06	107	2.44	0.3302
2553.63	107	2.44	0.3206
2557.21	107	2.4	0.3635
2560.78	107	2.44	0.246
2564.36	107	2.4	0.2794
2567.93	107	2.4	0.3302
2571.51	107	2.4	0.3032
2575.08	107	2.44	0.327
2578.66	107	2.4	0.2714
2582.23	107	2.4	0.2762
2585.81	107	2.44	0.2492
2589.39	107	2.44	0.2556
2592.96	107	2.44	0.219
2596.54	107	2.44	0.3349
2600	106.5	2.4	0.2381
2603.61	106.5	2.48	0.327
2607.21	106.5	2.44	0.3143
2610.82	106.5	2.44	0.3063
2614.43	106.5	2.4	0.2825
2618.04	106.5	2.44	0.3429
2621.64	106.5	2.4	0.3825
2625.25	106.5	2.4	0.3556
2628.86	106.5	2.4	0.2492
2632.47	107.5	2.44	0.3524
2636.07	107.5	2.4	0.2921
2639.68	107.5	2.44	0.2873
2643.29	107.5	2.4	0.2873
2646.9	107.5	2.4	0.254
2650.5	108	2.44	0.2476
2654.11	108	2.4	0.3079
2657.72	108	2.36	0.2778
2661.33	108	2.4	0.2603
2664.93	108	2.44	0.2778
2668.54	108	2.4	0.3016
2672.15	108	2.4	0.3
2675.76	108	2.36	0.3143
2679.36	108	2.36	0.3238
2682.97	108	2.44	0.3349
2686.58	108	2.4	0.4828
2690.19	108	2.48	0.3672
2693.79	108	2.44	0.3109
2697.4	108	2.4	0.3656
2700	108.5	2.44	0.3032
2703.67	108.5	2.4	0.2889
2707.34	108.5	2.4	0.3143
2711.02	108.5	2.44	0.2809
2714.69	108.5	2.44	0.2651
2718.36	108.5	2.4	0.3127
2722.03	108.5	2.4	0.2381
2725.71	109	2.44	0.254
2729.38	108.5	2.44	0.3317
2733.05	108.5	2.44	0.2079
2736.72	108.5	2.4	0.2587
2740.4	108.5	2.48	0.2365
2744.07	108.5	2.4	0.2349
2747.74	109	2.48	0.327
2751.41	109	2.44	0.2936
2755.08	109	2.4	0.2508
2758.76	109	2.4	0.4328
2762.43	109	2.4	0.3359
2766.1	109	2.44	0.3047
2769.77	109	2.4	0.3828
2773.45	109.5	2.44	0.227
2777.12	109.5	2.4	0.3094
2780.79	109.5	2.4	0.4297
2784.46	109.5	2.44	0.4172
2788.14	109.5	2.4	0.2844
2791.81	110	2.48	0.4453
2795.48	109.5	2.4	0.3656
2799.15	110	2.44	0.3969
2800	109.5	2.44	0.2698
2803.77	109.5	2.4	0.2809
2807.54	110	2.4	0.2587
2811.31	110	2.4	0.3812
2815.09	110	2.4	0.3127
2818.86	110.5	2.36	0.2984
2822.63	110.5	2.44	0.2746
2826.4	110	2.4	0.2349
2830.17	110.5	2.44	0.2857
2833.94	110.5	2.44	0.2109
2837.71	110.5	2.4	0.4781
2841.49	110.5	2.36	0.3048
2845.26	110.5	2.36	0.4746
2849.03	110.5	2.4	0.246
2852.8	111	2.36	0.3397
2856.57	111	2.36	0.2444
2860.34	111	2.44	0.3828
2864.12	111	2.44	0.5969
2867.89	111.5	2.36	0.3047
2871.66	111.5	2.4	0.2746
2875.43	111.5	2.36	0.6719
2879.2	111.5	2.44	0.4437
2882.97	112	2.4	0.4391
2886.74	111.5	2.4	0.5047
2890.52	111.5	2.44	0.35
2894.29	112	2.48	0.3984
2898.06	112	2.4	0.3562
2900	112	2.44	0.2667
2903.91	112	2.4	0.2381
2907.81	113	2.44	0.2968
2911.72	113.5	2.4	0.2905
2915.63	113.5	2.4	0.2629
2919.54	113.5	2.4	0.2581
2923.44	114	2.4	0.2806
2927.35	114	2.36	0.2984
2931.26	114	2.36	0.2548
2935.17	114.5	2.32	0.3081
2939.07	114.5	2.36	0.2403
2942.98	114.5	2.32	0.2564
2946.89	115	2.32	0.4016
2950.8	115	2.36	0.4952
2954.7	115	2.36	0.3048
2958.61	115.5	2.44	0.2548
2962.52	115.5	2.44	0.5524
2966.43	115.5	2.36	0.3746
2970.33	116	2.44	0.2762
2974.24	116	2.4	0.2508
2978.15	116.5	2.44	0.2619
2982.05	116.5	2.4	0.2698
2985.96	116.5	2.4	0.2651
2989.87	116.5	2.44	0.2841
2993.78	117	2.44	0.3381
2997.68	117	2.4	0.2857
3000	117.5	2.36	0.2581
3004.08	117.5	2.4	0.1903
3008.17	117.5	2.44	0.6032
3012.25	118	2.36	0.327
3016.33	118	2.36	0.2548
3020.42	118.5	2.36	0.5746
3024.5	118.5	2.4	0.2984
3028.58	119.5	2.4	0.3079
3032.67	119.5	2.36	0.2968
3036.75	120	2.4	0.3238
3040.83	120	2.4	0.4286
3044.91	120	2.36	0.3556
3049	120.5	2.4	0.2111
3053.08	120.5	2.4	0.3556
3057.16	121	2.44	0.3159
3061.25	121	2.44	0.3159
3065.33	121.5	2.4	0.3094
3069.41	121.5	2.44	0.3359
3073.5	122.5	2.44	0.2766
3077.58	122.5	2.48	0.325
3081.66	123	2.48	0.2719
3085.75	123	2.4	0.2984
3089.83	123.5	2.4	0.3375
3093.91	124	2.48	0.3111
3098	124	2.44	0.2841
3100	124.5	2.44	0.2746
3104.3	124.5	2.44	0.2508
3108.61	125	2.44	0.2397
3112.91	125.5	2.44	0.2635
3117.21	125.5	2.4	0.2587
3121.52	126	2.4	0.327
3125.82	126.5	2.4	0.2524
3130.12	126.5	2.4	0.273
3134.42	127	2.44	0.4079
3138.73	127	2.4	0.3095
3143.03	127.5	2.44	0.2429
3147.33	128	2.44	0.2921
3151.64	128	2.44	0.2968
3155.94	128.5	2.48	0.3531
3160.24	129	2.48	0.3175
3164.55	129	2.4	0.2603
3168.85	129.5	2.44	0.4375
3173.15	130	2.44	0.325
3177.45	130.5	2.4	0.2698
3181.76	131	2.44	0.3159
3186.06	131	2.48	0.2667
3190.36	131.5	2.48	0.2587
3194.67	132	2.4	0.3365
3198.97	132	2.44	0.3317
3200	132.5	2.4	0.3095
3204.57	132.5	2.44	0.4406
3209.14	133	2.44	0.3317
3213.72	133.5	2.48	0.3286
3218.29	134	2.44	0.3476
3222.86	134	2.4	0.3921
3227.43	134.5	2.36	0.5349
3232.01	135	2.44	0.2603
3236.58	135.5	2.4	0.3587
3241.15	135.5	2.36	0.3413
3245.72	136	2.44	0.3
3250.29	136.5	2.4	0.3062
3254.87	137	2.44	0.4234
3259.44	137	2.4	0.3187
3264.01	137.5	2.44	0.3062
3268.58	138	2.44	0.2714
3273.16	138.5	2.44	0.3203
3277.73	138.5	2.44	0.2936
3282.3	139	2.44	0.3578
3286.87	139.5	2.4	0.2656
3291.45	140	2.4	0.3079
3296.02	140	2.36	0.2936
3300	140.5	2.4	0.2936
3304.9	141	2.4	0.3
3309.79	141.5	2.4	0.2873
3314.69	142	2.4	0.2556
3319.59	142.5	2.4	0.4312
3324.49	143	2.36	0.2726
3329.38	143	2.36	0.2547
3334.28	143.5	2.36	0.5032
3339.18	144	2.4	0.4333
3344.07	144	2.4	0.2619
3348.97	144.5	2.36	0.3476
3353.87	145	2.4	0.3349
3358.77	145	2.36	0.3476
3363.66	145.5	2.36	0.3809
3368.56	145.5	2.36	0.3254
3373.46	146	2.36	0.2564
3378.35	146.5	2.36	0.3048
3383.25	147	2.32	0.2274
3388.15	147.5	2.36	0.2323
3393.05	147.5	2.36	0.3661
3397.94	148	2.36	0.2516
3400	148	2.36	0.2774
3405.29	148.5	2.36	0.2823
3410.57	149	2.28	0.3222
3415.86	149	2.36	0.2726
3421.14	149.5	2.32	0.2619
3426.43	150	2.36	0.2698
3431.71	150.5	2.28	0.2778
3437	150.5	2.32	0.2381
3442.28	151	2.32	0.2968
3447.57	151.5	2.32	0.2887
3452.85	151.5	2.32	0.2758
3458.14	152	2.32	0.2597
3463.42	152.5	2.28	0.2855
3468.71	153	2.28	0.2371
3473.99	153	2.32	0.2452
3479.28	153.5	2.32	0.2548
3484.56	154	2.28	0.2564
3489.85	154	2.28	0.2629
3495.13	154.5	2.28	0.2274
3500	155	2.28	0.2371
3505.75	155.5	2.32	0.2935
3511.49	156	2.28	0.2903
3517.24	156	2.28	0.3161
3522.98	156.5	2.28	0.2935
3528.73	157	2.24	0.271
3534.47	157.5	2.28	0.3564
3540.22	157.5	2.28	0.2129
3545.96	158	2.24	0.2935
3551.71	158.5	2.2	0.3323
3557.45	159	2.2	0.2115
3563.2	159	2.16	0.2721
3568.94	159.5	2.2	0.2525
3574.69	160	2.2	0.2705
3580.43	160.5	2.2	0.2383
3586.18	160.5	2.2	0.2583
3591.92	161	2.2	0.2367
3597.67	161.5	2.2	0.2246
3600	161.5	2.16	0.3033
3606.29	162	2.16	0.2902
3612.57	162.5	2.16	0.277
3618.86	163	2.16	0.3328
3625.15	163	2.16	0.2869
3631.44	163.5	2.12	0.2574
3637.72	164	2.16	0.255
3644.01	164.5	2.12	0.305
3650.3	165	2.12	0.2467
3656.59	165	2.12	0.2186
3662.87	165.5	2.12	0.2373
3669.16	166	2.08	0.2305
3675.45	166.5	2.08	0.283
3681.73	167	2.08	0.278
3688.02	167	2.08	0.2817
3694.31	167.5	2.08	0.2433
3700	168	2.08	0.24
3706.92	168.5	2.08	0.2567
3713.84	169	2.08	0.2508
3720.77	169.5	2.12	0.2458
3727.69	170	2.04	0.2254
3734.61	170.5	2.04	0.2288
3741.53	170.5	2.04	0.2576
3748.46	171	2.04	0.2814
3755.38	171.5	2.04	0.2508
3762.3	172	2	0.3034
3769.22	172.5	2	0.3051
3776.15	173	2	0.3627
3783.07	173	1.96	0.2172
3789.99	173.5	2	0.2246
3796.91	174	1.96	0.2158
3800	174.5	1.96	0.2776
3807.66	175	1.96	0.2368
3815.33	175.5	1.96	0.225
3822.99	175.5	1.96	0.2161
3830.65	176	1.92	0.2179
3838.31	176.5	1.92	0.2625
3845.98	177	1.92	0.2161
3853.64	177.5	1.92	0.2268
3861.3	178	1.92	0.2526
3868.96	178	1.84	0.2732
3876.63	178.5	1.88	0.2232
3884.29	179	1.84	0.2071
3891.95	179.5	1.84	0.2679
3899.61	180	1.84	0.2161
3900	180	1.84	0.2091
3908.52	180.5	1.84	0.2185
3917.04	181	1.84	0.237
3925.56	181.5	1.84	0.2352
3934.08	182	1.8	0.213
3942.6	182	1.8	0.2278
3951.12	182.5	1.8	0.1891
3959.64	183	1.76	0.2333
3968.16	183.5	1.76	0.237
3976.68	184	1.72	0.1944
3985.2	184.5	1.72	0.2132
3993.72	185	1.72	0.1962
4000	185.5	1.72	0.2264
4009.51	186	1.72	0.1885
4019.01	186.5	1.72	0.1942
4028.52	187	1.72	0.1692
4038.02	187.5	1.68	0.1981
4047.53	188	1.64	0.2176
4057.03	188.5	1.64	0.2059
4066.54	189	1.64	0.2235
4076.04	189.5	1.64	0.2098
4085.55	190.5	1.6	0.214
4095.05	191	1.6	0.21
4100	191.5	1.6	0.2408
4110.63	192	1.56	0.2061
4121.26	192.5	1.56	0.2187
4131.89	193	1.56	0.1673
4142.51	193.5	1.52	0.1771
4153.14	194	1.52	0.1896
4163.77	194.5	1.52	0.1638
4174.4	195	1.48	0.2128
4185.03	196	1.48	0.2128
4195.66	196.5	1.48	0.2087
4200	197	1.48	0.2
4211.9	197.5	1.48	0.1848
4223.79	198	1.48	0.1478
4235.69	198.5	1.4	0.163
4247.58	199	1.4	0.1956
4259.48	199.5	1.4	0.2
4271.37	200.5	1.4	0.1886
4283.27	201	1.4	0.175
4295.16	201.5	1.36	0.1698
4300	202	1.36	0.1795
4313.3	202.5	1.32	0.175
4326.61	203	1.32	0.193
4339.91	204	1.32	0.1905
4353.22	204.5	1.32	0.1786
4366.52	205	1.32	0.1714
4379.83	205.5	1.24	0.1833
4393.13	206.5	1.28	0.1366
4400	207	1.24	0.1659
4414.85	207.5	1.24	0.2195
4429.7	208.5	1.24	0.1537
4444.55	209	1.24	0.2098
4459.4	209.5	1.2	0.1487
4474.24	210.5	1.2	0.1667
4489.09	211	1.2	0.1474
4500	212	1.2	0.141
4516.51	213	1.12	0.1784
4533.02	213.5	1.12	0.1811
4549.52	214	1.12	0.2
4566.03	215	1.12	0.1583
4582.54	215.5	1.12	0.1611
4599.05	216	1.12	0.1694
4600	216.5	1.08	0.1528
4618.25	217	1.08	0.1686
4636.51	217.5	1.04	0.1514
4654.76	218.5	1.04	0.1559
4673.01	219	1	0.197
4691.27	219.5	1	0.1353
4700	220	1	0.1676
4720.04	220.5	1	0.1333
4740.09	221.5	0.96	0.1515
4760.13	222	0.96	0.1531
4780.18	222.5	0.96	0.1548
4800	223.5	0.96	0.14
4821.83	224.5	0.88	0.1414
4843.66	225	0.88	0.1357
4865.5	225.5	0.88	0.1556
4887.33	226	0.84	0.148
4900	226.5	0.8	0.1333
4923.57	227	0.72	0.1348
4947.14	227.5	0.68	0.1273
4970.7	228	0.64	0.135
4994.27	228	0.6	0.1632
5000	228.5	0.6	0.1333
