# Supplementary material for: Distributed transmission power control for communication congestion control and awareness enhancement in VANETs
Source: PLoS One. 2018 Sep 5;13(9):e0203261. doi: 10.1371/journal.pone.0203261 (PMC6124742; doi:10.1371/journal.pone.0203261)
Supplement: S2 File — (ZIP) [file pone.0203261.s002.zip]

Archive with 6 entries (6 files):
- Dynamic1-Algorithm1.exe
- Dynamic1-Algorithm2.exe
- Dynamic2-Algorithm1.exe
- Dynamic2-Algorithm2.exe
- Static-Algorithm1.exe
- Static-Algorithm2.exe
